# Supplementary material for: CD96 Correlates With Immune Infiltration and Impacts Patient Prognosis: A Pan-Cancer Analysis
Source: Front Oncol. 2021 Feb 19;11:634617. doi: 10.3389/fonc.2021.634617 (PMC7935557; doi:10.3389/fonc.2021.634617)
Supplement: Supplementary file 2 [file Table_1.xlsx]

## Sheet: 00003787-1000649442
ID_NAME	DATASET	CANCER TYPE	SUBTYPE	ENDPOINT	N	CUTPOINT	HR [95% CI-low CI-upp]	COX P-VALUE	Sig
CD96	GSE5287	Bladder cancer		Overall Survival	30	0.266667	0.10 [0.03 - 0.37]	0.000588	***
CD96	GSE13507	Bladder cancer		Overall Survival	165	0.466667	0.79 [0.63 - 1.00]	0.048	*
CD96	GSE13507	Bladder cancer	Transitional cell carcinoma	Disease Specific Survival	165	0.45	0.58 [0.41 - 0.81]	0.002	**
CD96	GSE19615	Breast cancer		Distant Metastasis Free Survival	115	0.130435	0.36 [0.16 - 0.79]	0.011	*
CD96	GSE2034	Breast cancer		Distant Metastasis Free Survival	286	0.104895	0.73 [0.55 - 0.96]	0.027	*
CD96	GSE17537	Colorectal cancer		Disease Free Survival	55	0.327273	0.06 [0.00 - 0.93]	0.044	*
CD96	GSE8894	Lung cancer	NSCLC	Relapse Free Survival	138	0.652174	0.49 [0.28 - 0.84]	0.009	**
CD96	GSE17260	Ovarian cancer		Progression Free Survival	110	0.172727	0.84 [0.71 - 0.99]	0.035	*
CD96	GSE19234	Skin cancer	Melanoma	Overall Survival	38	0.131579	0.52 [0.29 - 0.94]	0.031	*
