# Supplementary material for: CD96 Correlates With Immune Infiltration and Impacts Patient Prognosis: A Pan-Cancer Analysis
Source: Front Oncol. 2021 Feb 19;11:634617. doi: 10.3389/fonc.2021.634617 (PMC7935557; doi:10.3389/fonc.2021.634617)
Supplement: Supplementary file 3 [file Table_2.xlsx]

## Sheet: ACC
id_a	pretty_label_a	datatype_a	chr_a	start_a	end_a	id_b	pretty_label_b	datatype_b	chr_b	start_b	end_b	link_distance	adj_logged_pvalue	logged_pvalue	correlation	num_nonna
N:GEXP:CD96:chr3:111011566:111384597:+:10225	CD96	GEXP	3	111011566	111384597	N:METH:TMEM127:chr2:96926568:::cg11714752_Body	TMEM127 (Body) cg11714752	METH	2	96926568		500000000	3.3	11.9	0.7	78
N:GEXP:CD96:chr3:111011566:111384597:+:10225	CD96	GEXP	3	111011566	111384597	N:GEXP:LOC100233209:chr12:47602203:47610226:-:100233209	LOC100233209	GEXP	12	47602203	47610226	500000000	3.7	11.8	0.7	78
N:GEXP:CD96:chr3:111011566:111384597:+:10225	CD96	GEXP	3	111011566	111384597	N:METH:CCDC88B:chr11:64122743:::cg15296767_Body_NShelf	CCDC88B (Body, NShelf) cg15296767	METH	11	64122743		500000000	2.1	10.7	0.67	78
N:GEXP:CD96:chr3:111011566:111384597:+:10225	CD96	GEXP	3	111011566	111384597	N:METH:2q31.1:chr2:171574592:::cg21348357_SShore	2q31.1 (SShore) cg21348357	METH	2	171574592		500000000	1.8	10.4	-0.66	78
N:GEXP:CD96:chr3:111011566:111384597:+:10225	CD96	GEXP	3	111011566	111384597	N:GEXP:PTPRC:chr1:198607801:198726545:+:5788	PTPRC	GEXP	1	198607801	198726545	500000000	2.2	10.4	0.66	78
N:GEXP:CD96:chr3:111011566:111384597:+:10225	CD96	GEXP	3	111011566	111384597	N:METH:SPI1:chr11:47376985:::cg06784824_Body_Island	SPI1 (Body, Island) cg06784824	METH	11	47376985		500000000	1.6	10.2	0.66	78

## Sheet: BLCA
id_a	pretty_label_a	datatype_a	chr_a	start_a	end_a	id_b	pretty_label_b	datatype_b	chr_b	start_b	end_b	link_distance	adj_logged_pvalue	logged_pvalue	correlation	num_nonna
N:GEXP:AKNA:chr9:117096433:117160752:-:80709	AKNA	GEXP	9	117096433	117160752	N:GEXP:CD96:chr3:111260926:111384597:+:10225	CD96	GEXP	3	111260926	111384597	500000000	7.8	15.8	0.646	129
N:GEXP:CD96:chr3:111260926:111384597:+:10225	CD96	GEXP	3	111260926	111384597	N:GEXP:TMIGD2:chr19:4292225:4302428:-:126259	TMIGD2	GEXP	19	4292225	4302428	500000000	6.8	14.8	0.629	129
N:GEXP:CD96:chr3:111260926:111384597:+:10225	CD96	GEXP	3	111260926	111384597	N:GEXP:PTPRCAP:chr11:67202981:67205153:-:5790	PTPRCAP	GEXP	11	67202981	67205153	500000000	5.2	13.3	0.6	129
N:GEXP:CD96:chr3:111260926:111384597:+:10225	CD96	GEXP	3	111260926	111384597	N:GEXP:FAM46C:chr1:118148604:118171011:+:54855	FAM46C	GEXP	1	118148604	118171011	500000000	5	13.1	0.597	129
N:GEXP:CD96:chr3:111260926:111384597:+:10225	CD96	GEXP	3	111260926	111384597	N:GEXP:TPK1:chr7:144149034:144533146:-:27010	TPK1	GEXP	7	144149034	144533146	500000000	4.1	12.2	0.579	129
N:GEXP:CD96:chr3:111260926:111384597:+:10225	CD96	GEXP	3	111260926	111384597	N:GEXP:SEPT1:chr16:30389454:30394171:-:1731	2020-09-01	GEXP	16	30389454	30394171	500000000	3.9	12	0.574	129
N:GEXP:CD96:chr3:111260926:111384597:+:10225	CD96	GEXP	3	111260926	111384597	N:GEXP:PVRIG:chr7:99816243:99819111:+:79037	PVRIG	GEXP	7	99816243	99819111	500000000	3.2	11.3	0.56	129
N:GEXP:CD96:chr3:111260926:111384597:+:10225	CD96	GEXP	3	111260926	111384597	N:GEXP:ITGAL:chr16:30483983:30534506:+:3683	ITGAL	GEXP	16	30483983	30534506	500000000	2.3	10.4	0.54	129
N:GEXP:CD96:chr3:111260926:111384597:+:10225	CD96	GEXP	3	111260926	111384597	N:GEXP:GPSM3:chr6:32158543:32163300:-:63940	GPSM3	GEXP	6	32158543	32163300	500000000	2.3	10.4	0.539	129
N:GEXP:CD96:chr3:111260926:111384597:+:10225	CD96	GEXP	3	111260926	111384597	N:GEXP:RASAL3:chr19:15562436:15575382:-:64926	RASAL3	GEXP	19	15562436	15575382	500000000	2.3	10.3	0.538	129
N:GEXP:CD96:chr3:111260926:111384597:+:10225	CD96	GEXP	3	111260926	111384597	N:GEXP:MAP4K1:chr19:39078281:39108643:-:11184	MAP4K1	GEXP	19	39078281	39108643	500000000	2.1	10.2	0.536	129
N:GEXP:CD96:chr3:111260926:111384597:+:10225	CD96	GEXP	3	111260926	111384597	N:GEXP:GVINP1:chr11:6734381:6767670:-:387751	GVINP1	GEXP	11	6734381	6767670	500000000	2.1	10.2	0.534	129
N:GEXP:ARHGAP15:chr2:143886899:144525921:+:55843	ARHGAP15	GEXP	2	143886899	144525921	N:GEXP:CD96:chr3:111260926:111384597:+:10225	CD96	GEXP	3	111260926	111384597	500000000	2.1	10.2	0.534	129
N:GEXP:CD96:chr3:111260926:111384597:+:10225	CD96	GEXP	3	111260926	111384597	N:GEXP:NLRC3:chr16:3589036:3627392:-:197358	NLRC3	GEXP	16	3589036	3627392	500000000	2	10.1	0.533	129
N:GEXP:CD96:chr3:111260926:111384597:+:10225	CD96	GEXP	3	111260926	111384597	N:GEXP:IPCEF1:chr6:154475617:154677900:-:26034	IPCEF1	GEXP	6	154475617	154677900	500000000	1.9	10	0.531	129
N:GEXP:CD96:chr3:111260926:111384597:+:10225	CD96	GEXP	3	111260926	111384597	N:GEXP:ZNF831:chr20:57766075:57834167:+:128611	ZNF831	GEXP	20	57766075	57834167	500000000	1.9	10	0.531	129
N:GEXP:CD96:chr3:111260926:111384597:+:10225	CD96	GEXP	3	111260926	111384597	N:GEXP:PREX1:chr20:47240793:47444420:-:57580	PREX1	GEXP	20	47240793	47444420	500000000	1.9	10	0.531	129
N:GEXP:CD96:chr3:111260926:111384597:+:10225	CD96	GEXP	3	111260926	111384597	N:GEXP:KLRK1:chr12:10524952:10562745:-:22914	KLRK1	GEXP	12	10524952	10562745	500000000	1.9	10	0.531	129
N:GEXP:CD247:chr1:167399877:167487847:-:919	CD247	GEXP	1	167399877	167487847	N:GEXP:CD96:chr3:111260926:111384597:+:10225	CD96	GEXP	3	111260926	111384597	500000000	1.9	10	0.53	129

## Sheet: BRCA
id_a	pretty_label_a	datatype_a	chr_a	start_a	end_a	id_b	pretty_label_b	datatype_b	chr_b	start_b	end_b	link_distance	adj_logged_pvalue	logged_pvalue	correlation	num_nonna
N:GEXP:CD96:chr3:111260926:111384597:+:10225	CD96	GEXP	3	111260926	111384597	N:GEXP:TIGIT:chr3:114012154:114029135:+:201633	TIGIT	GEXP	3	114012154	114029135	2627557	291.9	300	0.919	844
N:GEXP:CD96:chr3:111260926:111384597:+:10225	CD96	GEXP	3	111260926	111384597	N:GEXP:SH2D1A:chrX:123480132:123507010:+:4068	SH2D1A	GEXP	X	123480132	123507010	500000000	291.9	300	0.948	844
N:GEXP:CD96:chr3:111260926:111384597:+:10225	CD96	GEXP	3	111260926	111384597	N:GEXP:LCK:chr1:32716840:32751766:+:3932	LCK	GEXP	1	32716840	32751766	500000000	291.9	300	0.936	844
N:GEXP:CD96:chr3:111260926:111384597:+:10225	CD96	GEXP	3	111260926	111384597	N:GEXP:GPR174:chrX:78426469:78427726:+:84636	GPR174	GEXP	X	78426469	78427726	500000000	291.9	300	0.911	844
N:GEXP:CD96:chr3:111260926:111384597:+:10225	CD96	GEXP	3	111260926	111384597	N:GEXP:THEMIS:chr6:128029339:128239776:-:387357	THEMIS	GEXP	6	128029339	128239776	500000000	291.9	300	0.916	844
N:GEXP:CD96:chr3:111260926:111384597:+:10225	CD96	GEXP	3	111260926	111384597	N:GEXP:SCML4:chr6:108023364:108145521:-:256380	SCML4	GEXP	6	108023364	108145521	500000000	291.9	300	0.924	844
N:GEXP:CD96:chr3:111260926:111384597:+:10225	CD96	GEXP	3	111260926	111384597	N:GEXP:KLRK1:chr12:10524952:10562745:-:22914	KLRK1	GEXP	12	10524952	10562745	500000000	291.9	300	0.907	844
N:GEXP:CD96:chr3:111260926:111384597:+:10225	CD96	GEXP	3	111260926	111384597	N:GEXP:GPR171:chr3:150915619:150920988:-:29909	GPR171	GEXP	3	150915619	150920988	39531022	291.9	300	0.92	844
N:GEXP:CD96:chr3:111260926:111384597:+:10225	CD96	GEXP	3	111260926	111384597	N:GEXP:TBX21:chr17:45810610:45823485:+:30009	TBX21	GEXP	17	45810610	45823485	500000000	291.9	300	0.921	844
N:GEXP:CD96:chr3:111260926:111384597:+:10225	CD96	GEXP	3	111260926	111384597	N:GEXP:SAMD3:chr6:130465461:130686570:-:154075	SAMD3	GEXP	6	130465461	130686570	500000000	291.9	300	0.924	844
N:GEXP:CD96:chr3:111260926:111384597:+:10225	CD96	GEXP	3	111260926	111384597	N:GEXP:ITK:chr5:156607907:156682109:+:3702	ITK	GEXP	5	156607907	156682109	500000000	291.9	300	0.96	844
N:GEXP:CD96:chr3:111260926:111384597:+:10225	CD96	GEXP	3	111260926	111384597	N:GEXP:EOMES:chr3:27757886:27764206:-:8320	EOMES	GEXP	3	27757886	27764206	83496720	291.9	300	0.899	844
N:GEXP:CD96:chr3:111260926:111384597:+:10225	CD96	GEXP	3	111260926	111384597	N:GEXP:SLAMF6:chr1:160454820:160493052:-:114836	SLAMF6	GEXP	1	160454820	160493052	500000000	291.9	300	0.947	844
N:GEXP:CD96:chr3:111260926:111384597:+:10225	CD96	GEXP	3	111260926	111384597	N:GEXP:PYHIN1:chr1:158901337:158946849:+:149628	PYHIN1	GEXP	1	158901337	158946849	500000000	291.9	300	0.939	844
N:GEXP:CD96:chr3:111260926:111384597:+:10225	CD96	GEXP	3	111260926	111384597	N:GEXP:IL2RG:chrX:70327254:70331481:-:3561	IL2RG	GEXP	X	70327254	70331481	500000000	291.9	300	0.927	844
N:GEXP:CD96:chr3:111260926:111384597:+:10225	CD96	GEXP	3	111260926	111384597	N:GEXP:CXCR6:chr3:45984973:45989845:+:10663	CXCR6	GEXP	3	45984973	45989845	65271081	291.9	300	0.925	844
N:GEXP:CD96:chr3:111260926:111384597:+:10225	CD96	GEXP	3	111260926	111384597	N:GEXP:ZNF831:chr20:57766075:57834167:+:128611	ZNF831	GEXP	20	57766075	57834167	500000000	291.9	300	0.934	844
N:GEXP:CD96:chr3:111260926:111384597:+:10225	CD96	GEXP	3	111260926	111384597	N:GEXP:SLAMF1:chr1:160579891:160617081:-:6504	SLAMF1	GEXP	1	160579891	160617081	500000000	291.9	300	0.94	844
N:GEXP:CD96:chr3:111260926:111384597:+:10225	CD96	GEXP	3	111260926	111384597	N:GEXP:PTPRC:chr1:198608137:198726545:+:5788	PTPRC	GEXP	1	198608137	198726545	500000000	291.9	300	0.897	844
N:GEXP:CD96:chr3:111260926:111384597:+:10225	CD96	GEXP	3	111260926	111384597	N:GEXP:IKZF1:chr7:50344378:50472798:+:10320	IKZF1	GEXP	7	50344378	50472798	500000000	291.9	300	0.907	844
N:GEXP:CD96:chr3:111260926:111384597:+:10225	CD96	GEXP	3	111260926	111384597	N:GEXP:CXCR3:chrX:70835766:70838367:-:2833	CXCR3	GEXP	X	70835766	70838367	500000000	291.9	300	0.923	844
N:GEXP:CD96:chr3:111260926:111384597:+:10225	CD96	GEXP	3	111260926	111384597	N:GEXP:ZAP70:chr2:98330031:98356323:+:7535	ZAP70	GEXP	2	98330031	98356323	500000000	291.9	300	0.907	844
N:GEXP:CD96:chr3:111260926:111384597:+:10225	CD96	GEXP	3	111260926	111384597	N:GEXP:SLA2:chr20:35240924:35274619:-:84174	SLA2	GEXP	20	35240924	35274619	500000000	291.9	300	0.949	844
N:GEXP:CD96:chr3:111260926:111384597:+:10225	CD96	GEXP	3	111260926	111384597	N:GEXP:PTPN7:chr1:202116141:202130716:-:5778	PTPN7	GEXP	1	202116141	202130716	500000000	291.9	300	0.908	844
N:GEXP:CD96:chr3:111260926:111384597:+:10225	CD96	GEXP	3	111260926	111384597	N:GEXP:GZMK:chr5:54320107:54329960:+:3003	GZMK	GEXP	5	54320107	54329960	500000000	291.9	300	0.907	844
N:GEXP:CD96:chr3:111260926:111384597:+:10225	CD96	GEXP	3	111260926	111384597	N:GEXP:UBASH3A:chr21:43823971:43867790:+:53347	UBASH3A	GEXP	21	43823971	43867790	500000000	291.9	300	0.939	844
N:GEXP:CD96:chr3:111260926:111384597:+:10225	CD96	GEXP	3	111260926	111384597	N:GEXP:SIT1:chr9:35649297:35650947:-:27240	SIT1	GEXP	9	35649297	35650947	500000000	291.9	300	0.92	844
N:GEXP:CD96:chr3:111260926:111384597:+:10225	CD96	GEXP	3	111260926	111384597	N:GEXP:PRKCB:chr16:23847300:24231932:+:5579	PRKCB	GEXP	16	23847300	24231932	500000000	291.9	300	0.902	844
N:GEXP:CD96:chr3:111260926:111384597:+:10225	CD96	GEXP	3	111260926	111384597	N:GEXP:GZMA:chr5:54398474:54406080:+:3001	GZMA	GEXP	5	54398474	54406080	500000000	291.9	300	0.92	844
N:GEXP:CD96:chr3:111260926:111384597:+:10225	CD96	GEXP	3	111260926	111384597	N:GEXP:TRAT1:chr3:108541631:108573714:+:50852	TRAT1	GEXP	3	108541631	108573714	2687212	291.9	300	0.934	844
N:GEXP:CD96:chr3:111260926:111384597:+:10225	CD96	GEXP	3	111260926	111384597	N:GEXP:SIRPG:chr20:1609798:1638425:-:55423	SIRPG	GEXP	20	1609798	1638425	500000000	291.9	300	0.926	844
N:GEXP:CD96:chr3:111260926:111384597:+:10225	CD96	GEXP	3	111260926	111384597	N:GEXP:LY9:chr1:160765928:160798045:+:4063	LY9	GEXP	1	160765928	160798045	500000000	291.9	300	0.921	844
N:GEXP:CD96:chr3:111260926:111384597:+:10225	CD96	GEXP	3	111260926	111384597	N:GEXP:GVINP1:chr11:6734381:6767670:-:387751	GVINP1	GEXP	11	6734381	6767670	500000000	291.9	300	0.901	844
N:GEXP:CD8A:chr2:87011728:87035519:-:925	CD8A	GEXP	2	87011728	87035519	N:GEXP:CD96:chr3:111260926:111384597:+:10225	CD96	GEXP	3	111260926	111384597	500000000	291.9	300	0.913	844
N:GEXP:CD5:chr11:60869930:60895323:+:921	CD5	GEXP	11	60869930	60895323	N:GEXP:CD96:chr3:111260926:111384597:+:10225	CD96	GEXP	3	111260926	111384597	500000000	291.9	300	0.948	844
N:GEXP:ACAP1:chr17:7239848:7254793:+:9744	ACAP1	GEXP	17	7239848	7254793	N:GEXP:CD96:chr3:111260926:111384597:+:10225	CD96	GEXP	3	111260926	111384597	500000000	291.9	300	0.913	844
N:GEXP:C16ORF54:chr16:29753786:29757340:-:283897	C16ORF54	GEXP	16	29753786	29757340	N:GEXP:CD96:chr3:111260926:111384597:+:10225	CD96	GEXP	3	111260926	111384597	500000000	291.9	300	0.903	844
N:GEXP:CD6:chr11:60739113:60787848:+:923	CD6	GEXP	11	60739113	60787848	N:GEXP:CD96:chr3:111260926:111384597:+:10225	CD96	GEXP	3	111260926	111384597	500000000	291.9	300	0.903	844
N:GEXP:CD3G:chr11:118215059:118224497:+:917	CD3G	GEXP	11	118215059	118224497	N:GEXP:CD96:chr3:111260926:111384597:+:10225	CD96	GEXP	3	111260926	111384597	500000000	291.9	300	0.957	844
N:GEXP:CD247:chr1:167399877:167487847:-:919	CD247	GEXP	1	167399877	167487847	N:GEXP:CD96:chr3:111260926:111384597:+:10225	CD96	GEXP	3	111260926	111384597	500000000	291.9	300	0.935	844
N:GEXP:CD2:chr1:117297086:117311851:+:914	CD2	GEXP	1	117297086	117311851	N:GEXP:CD96:chr3:111260926:111384597:+:10225	CD96	GEXP	3	111260926	111384597	500000000	291.9	300	0.959	844
N:GEXP:CD3D:chr11:118209789:118213459:-:915	CD3D	GEXP	11	118209789	118213459	N:GEXP:CD96:chr3:111260926:111384597:+:10225	CD96	GEXP	3	111260926	111384597	500000000	291.9	300	0.943	844
N:GEXP:CD3E:chr11:118175295:118186890:+:916	CD3E	GEXP	11	118175295	118186890	N:GEXP:CD96:chr3:111260926:111384597:+:10225	CD96	GEXP	3	111260926	111384597	500000000	291.9	300	0.953	844
N:GEXP:BTLA:chr3:112182813:112218408:-:151888	BTLA	GEXP	3	112182813	112218408	N:GEXP:CD96:chr3:111260926:111384597:+:10225	CD96	GEXP	3	111260926	111384597	798216	291.9	300	0.913	844
N:GEXP:CD48:chr1:160648536:160681585:-:962	CD48	GEXP	1	160648536	160681585	N:GEXP:CD96:chr3:111260926:111384597:+:10225	CD96	GEXP	3	111260926	111384597	500000000	291.1	299.2	0.896	844
N:GEXP:CD96:chr3:111260926:111384597:+:10225	CD96	GEXP	3	111260926	111384597	N:GEXP:PRF1:chr10:72357104:72362531:-:5551	PRF1	GEXP	10	72357104	72362531	500000000	290.5	298.6	0.896	844
N:GEXP:CD27:chr12:6554051:6560884:+:939	CD27	GEXP	12	6554051	6560884	N:GEXP:CD96:chr3:111260926:111384597:+:10225	CD96	GEXP	3	111260926	111384597	500000000	287.6	295.7	0.894	844
N:GEXP:CCR5:chr3:46411633:46417697:+:1234	CCR5	GEXP	3	46411633	46417697	N:GEXP:CD96:chr3:111260926:111384597:+:10225	CD96	GEXP	3	111260926	111384597	64843229	285.9	293.9	0.893	844
N:GEXP:CD40LG:chrX:135730336:135742549:+:959	CD40LG	GEXP	X	135730336	135742549	N:GEXP:CD96:chr3:111260926:111384597:+:10225	CD96	GEXP	3	111260926	111384597	500000000	285.6	293.6	0.893	844
N:GEXP:CCL5:chr17:34198496:34207377:-:6352	CCL5	GEXP	17	34198496	34207377	N:GEXP:CD96:chr3:111260926:111384597:+:10225	CD96	GEXP	3	111260926	111384597	500000000	280.6	288.7	0.89	844
N:GEXP:CD96:chr3:111260926:111384597:+:10225	CD96	GEXP	3	111260926	111384597	N:GEXP:NKG7:chr19:51874874:51875960:-:4818	NKG7	GEXP	19	51874874	51875960	500000000	279.1	287.2	0.889	844
N:GEXP:CD96:chr3:111260926:111384597:+:10225	CD96	GEXP	3	111260926	111384597	N:GEXP:SNX20:chr16:50700211:50715264:-:124460	SNX20	GEXP	16	50700211	50715264	500000000	275.1	283.2	0.886	844
N:GEXP:CD96:chr3:111260926:111384597:+:10225	CD96	GEXP	3	111260926	111384597	N:GEXP:TBC1D10C:chr11:67171386:67177560:+:374403	TBC1D10C	GEXP	11	67171386	67177560	500000000	274.6	282.7	0.886	844
N:GEXP:CD96:chr3:111260926:111384597:+:10225	CD96	GEXP	3	111260926	111384597	N:GEXP:CRTAM:chr11:122709255:122743347:+:56253	CRTAM	GEXP	11	122709255	122743347	500000000	266.3	274.4	0.88	844
N:GEXP:CD96:chr3:111260926:111384597:+:10225	CD96	GEXP	3	111260926	111384597	N:GEXP:GFI1:chr1:92940318:92952433:-:2672	GFI1	GEXP	1	92940318	92952433	500000000	265	273.1	0.879	844
N:GEXP:CD96:chr3:111260926:111384597:+:10225	CD96	GEXP	3	111260926	111384597	N:GEXP:SPOCK2:chr10:73818792:73848790:-:9806	SPOCK2	GEXP	10	73818792	73848790	500000000	264.6	272.7	0.879	844
N:GEXP:CD96:chr3:111260926:111384597:+:10225	CD96	GEXP	3	111260926	111384597	N:GEXP:FASLG:chr1:172628185:172636012:+:356	FASLG	GEXP	1	172628185	172636012	500000000	264.3	272.4	0.879	844
N:GEXP:CCR2:chr3:46395235:46402413:+:729230	CCR2	GEXP	3	46395235	46402413	N:GEXP:CD96:chr3:111260926:111384597:+:10225	CD96	GEXP	3	111260926	111384597	64858513	261.9	270	0.877	844
N:GEXP:CD96:chr3:111260926:111384597:+:10225	CD96	GEXP	3	111260926	111384597	N:GEXP:SLFN12L:chr17:33801942:33864715:-:342615	SLFN12L	GEXP	17	33801942	33864715	500000000	261.1	269.1	0.876	844
N:GEXP:CD96:chr3:111260926:111384597:+:10225	CD96	GEXP	3	111260926	111384597	N:GEXP:SPN:chr16:29674300:29681823:+:6693	SPN	GEXP	16	29674300	29681823	500000000	260.9	269	0.876	844
N:GEXP:CD96:chr3:111260926:111384597:+:10225	CD96	GEXP	3	111260926	111384597	N:GEXP:IL12RB1:chr19:18170371:18209626:-:3594	IL12RB1	GEXP	19	18170371	18209626	500000000	257.3	265.4	0.874	844
N:GEXP:CD96:chr3:111260926:111384597:+:10225	CD96	GEXP	3	111260926	111384597	N:GEXP:ICOS:chr2:204801471:204826298:+:29851	ICOS	GEXP	2	204801471	204826298	500000000	252.6	260.7	0.87	844
N:GEXP:CD96:chr3:111260926:111384597:+:10225	CD96	GEXP	3	111260926	111384597	N:GEXP:SLAMF7:chr1:160709077:160724601:+:57823	SLAMF7	GEXP	1	160709077	160724601	500000000	251.7	259.7	0.869	844
N:GEXP:CD96:chr3:111260926:111384597:+:10225	CD96	GEXP	3	111260926	111384597	N:GEXP:PRKCQ:chr10:6469105:6622254:-:5588	PRKCQ	GEXP	10	6469105	6622254	500000000	251.3	259.4	0.869	844
N:GEXP:CD96:chr3:111260926:111384597:+:10225	CD96	GEXP	3	111260926	111384597	N:GEXP:TESPA1:chr12:55343865:55378456:-:9840	TESPA1	GEXP	12	55343865	55378456	500000000	250	258.1	0.868	844
N:GEXP:CD96:chr3:111260926:111384597:+:10225	CD96	GEXP	3	111260926	111384597	N:GEXP:CXCL9:chr4:76922623:76928641:-:4283	CXCL9	GEXP	4	76922623	76928641	500000000	246.2	254.3	0.865	844
N:GEXP:CD96:chr3:111260926:111384597:+:10225	CD96	GEXP	3	111260926	111384597	N:GEXP:FCRL3:chr1:157646271:157670775:-:115352	FCRL3	GEXP	1	157646271	157670775	500000000	246	254.1	0.865	844
N:GEXP:CD226:chr18:67530193:67624232:-:10666	CD226	GEXP	18	67530193	67624232	N:GEXP:CD96:chr3:111260926:111384597:+:10225	CD96	GEXP	3	111260926	111384597	500000000	245.7	253.7	0.865	844
N:GEXP:AMICA1:chr11:118064442:118095809:-:120425	AMICA1	GEXP	11	118064442	118095809	N:GEXP:CD96:chr3:111260926:111384597:+:10225	CD96	GEXP	3	111260926	111384597	500000000	243.2	251.3	0.863	844
N:GEXP:CD96:chr3:111260926:111384597:+:10225	CD96	GEXP	3	111260926	111384597	N:GEXP:IL18RAP:chr2:103035254:103069024:+:8807	IL18RAP	GEXP	2	103035254	103069024	500000000	242.6	250.7	0.862	844
N:GEXP:CD96:chr3:111260926:111384597:+:10225	CD96	GEXP	3	111260926	111384597	N:GEXP:SASH3:chrX:128913892:128929176:+:54440	SASH3	GEXP	X	128913892	128929176	500000000	240.1	248.2	0.86	844
N:GEXP:CD96:chr3:111260926:111384597:+:10225	CD96	GEXP	3	111260926	111384597	N:GEXP:LTA:chr6:31539876:31542098:+:4049	LTA	GEXP	6	31539876	31542098	500000000	240	248.1	0.86	844
N:GEXP:CD96:chr3:111260926:111384597:+:10225	CD96	GEXP	3	111260926	111384597	N:GEXP:PTPRCAP:chr11:67202981:67205153:-:5790	PTPRCAP	GEXP	11	67202981	67205153	500000000	237.8	245.9	0.858	844
N:GEXP:CD96:chr3:111260926:111384597:+:10225	CD96	GEXP	3	111260926	111384597	N:GEXP:KLRB1:chr12:9747870:9760497:-:3820	KLRB1	GEXP	12	9747870	9760497	500000000	235	243	0.856	844
N:GEXP:CD96:chr3:111260926:111384597:+:10225	CD96	GEXP	3	111260926	111384597	N:GEXP:TRAF3IP3:chr1:209929394:209955668:+:80342	TRAF3IP3	GEXP	1	209929394	209955668	500000000	234.1	242.1	0.855	844
N:GEXP:CD96:chr3:111260926:111384597:+:10225	CD96	GEXP	3	111260926	111384597	N:GEXP:S1PR4:chr19:3178736:3180330:+:8698	S1PR4	GEXP	19	3178736	3180330	500000000	230.8	238.9	0.852	844
N:GEXP:CD96:chr3:111260926:111384597:+:10225	CD96	GEXP	3	111260926	111384597	N:GEXP:PDCD1:chr2:242792033:242801058:-:5133	PDCD1	GEXP	2	242792033	242801058	500000000	230.4	238.5	0.852	844
N:GEXP:CD96:chr3:111260926:111384597:+:10225	CD96	GEXP	3	111260926	111384597	N:GEXP:TMC8:chr17:76126859:76139049:+:147138	TMC8	GEXP	17	76126859	76139049	500000000	229.8	237.9	0.852	844
N:GEXP:ARHGAP9:chr12:57866038:57882597:-:64333	ARHGAP9	GEXP	12	57866038	57882597	N:GEXP:CD96:chr3:111260926:111384597:+:10225	CD96	GEXP	3	111260926	111384597	500000000	226.9	235	0.849	844
N:GEXP:CD96:chr3:111260926:111384597:+:10225	CD96	GEXP	3	111260926	111384597	N:GEXP:SP140:chr2:231090445:231223847:+:11262	SP140	GEXP	2	231090445	231223847	500000000	226.2	234.3	0.848	844
N:GEXP:CD96:chr3:111260926:111384597:+:10225	CD96	GEXP	3	111260926	111384597	N:GEXP:PLA2G2D:chr1:20438434:20446008:-:26279	PLA2G2D	GEXP	1	20438434	20446008	500000000	225.7	233.8	0.848	844
N:GEXP:CD96:chr3:111260926:111384597:+:10225	CD96	GEXP	3	111260926	111384597	N:GEXP:MAP4K1:chr19:39078281:39108643:-:11184	MAP4K1	GEXP	19	39078281	39108643	500000000	225.7	233.8	0.848	844
N:GEXP:CD96:chr3:111260926:111384597:+:10225	CD96	GEXP	3	111260926	111384597	N:GEXP:JAK3:chr19:17935591:17958841:-:3718	JAK3	GEXP	19	17935591	17958841	500000000	225.6	233.7	0.848	844
N:GEXP:ARHGAP25:chr2:68906746:69053957:+:9938	ARHGAP25	GEXP	2	68906746	69053957	N:GEXP:CD96:chr3:111260926:111384597:+:10225	CD96	GEXP	3	111260926	111384597	500000000	224.9	233	0.847	844
N:GEXP:CD96:chr3:111260926:111384597:+:10225	CD96	GEXP	3	111260926	111384597	N:GEXP:STAT4:chr2:191894302:192038902:-:6775	STAT4	GEXP	2	191894302	192038902	500000000	224.6	232.7	0.847	844
N:GEXP:CD52:chr1:26644411:26647014:+:1043	CD52	GEXP	1	26644411	26647014	N:GEXP:CD96:chr3:111260926:111384597:+:10225	CD96	GEXP	3	111260926	111384597	500000000	224.6	232.7	0.847	844
N:GEXP:CD96:chr3:111260926:111384597:+:10225	CD96	GEXP	3	111260926	111384597	N:GEXP:XCL2:chr1:168510003:168513235:-:6846	XCL2	GEXP	1	168510003	168513235	500000000	223.2	231.2	0.846	844
N:GEXP:CD96:chr3:111260926:111384597:+:10225	CD96	GEXP	3	111260926	111384597	N:GEXP:GBP5:chr1:89724634:89738544:-:115362	GBP5	GEXP	1	89724634	89738544	500000000	222	230.1	0.844	844
N:GEXP:CD96:chr3:111260926:111384597:+:10225	CD96	GEXP	3	111260926	111384597	N:GEXP:LAX1:chr1:203734284:203745480:+:54900	LAX1	GEXP	1	203734284	203745480	500000000	221.9	229.9	0.844	844
N:GEXP:CD96:chr3:111260926:111384597:+:10225	CD96	GEXP	3	111260926	111384597	N:GEXP:GRAP2:chr22:40297086:40367384:+:9402	GRAP2	GEXP	22	40297086	40367384	500000000	221.7	229.8	0.844	844
N:GEXP:CD96:chr3:111260926:111384597:+:10225	CD96	GEXP	3	111260926	111384597	N:GEXP:IL2RB:chr22:37521880:37545962:-:3560	IL2RB	GEXP	22	37521880	37545962	500000000	221.3	229.4	0.844	844
N:GEXP:BIN2:chr12:51674822:51718452:-:51411	BIN2	GEXP	12	51674822	51718452	N:GEXP:CD96:chr3:111260926:111384597:+:10225	CD96	GEXP	3	111260926	111384597	500000000	220.7	228.8	0.843	844
N:GEXP:CD7:chr17:80272746:80275480:-:924	CD7	GEXP	17	80272746	80275480	N:GEXP:CD96:chr3:111260926:111384597:+:10225	CD96	GEXP	3	111260926	111384597	500000000	220.2	228.2	0.843	844
N:GEXP:CD96:chr3:111260926:111384597:+:10225	CD96	GEXP	3	111260926	111384597	N:GEXP:IL10RA:chr11:117857106:117872199:+:3587	IL10RA	GEXP	11	117857106	117872199	500000000	219.1	227.1	0.842	844
N:GEXP:CD96:chr3:111260926:111384597:+:10225	CD96	GEXP	3	111260926	111384597	N:GEXP:FYB:chr5:39105354:39270759:-:2533	FYB	GEXP	5	39105354	39270759	500000000	218.7	226.7	0.841	844
N:GEXP:CD96:chr3:111260926:111384597:+:10225	CD96	GEXP	3	111260926	111384597	N:GEXP:IRF4:chr6:391739:411443:+:3662	IRF4	GEXP	6	391739	411443	500000000	218.1	226.2	0.841	844
N:GEXP:CD96:chr3:111260926:111384597:+:10225	CD96	GEXP	3	111260926	111384597	N:GEXP:TIFAB:chr5:134784558:134788089:-:497189	TIFAB	GEXP	5	134784558	134788089	500000000	216.1	224.2	0.839	844
N:GEXP:CD96:chr3:111260926:111384597:+:10225	CD96	GEXP	3	111260926	111384597	N:GEXP:LCP2:chr5:169675088:169724822:-:3937	LCP2	GEXP	5	169675088	169724822	500000000	215.2	223.2	0.838	844
N:GEXP:CD96:chr3:111260926:111384597:+:10225	CD96	GEXP	3	111260926	111384597	N:GEXP:CTSW:chr11:65647284:65651212:+:1521	CTSW	GEXP	11	65647284	65651212	500000000	215.1	223.1	0.838	844
N:GEXP:CCR7:chr17:38710022:38721736:-:1236	CCR7	GEXP	17	38710022	38721736	N:GEXP:CD96:chr3:111260926:111384597:+:10225	CD96	GEXP	3	111260926	111384597	500000000	214.7	222.7	0.837	844
N:GEXP:CD96:chr3:111260926:111384597:+:10225	CD96	GEXP	3	111260926	111384597	N:GEXP:ZNF683:chr1:26688125:26699266:-:257101	ZNF683	GEXP	1	26688125	26699266	500000000	212.8	220.9	0.836	844
N:GEXP:C5ORF20:chr5:134779904:134783038:-:140947	C5ORF20	GEXP	5	134779904	134783038	N:GEXP:CD96:chr3:111260926:111384597:+:10225	CD96	GEXP	3	111260926	111384597	500000000	212.4	220.5	0.835	844
N:GEXP:CD96:chr3:111260926:111384597:+:10225	CD96	GEXP	3	111260926	111384597	N:GEXP:GZMM:chr19:544027:549919:+:3004	GZMM	GEXP	19	544027	549919	500000000	212	220	0.835	844
N:GEXP:CD96:chr3:111260926:111384597:+:10225	CD96	GEXP	3	111260926	111384597	N:GEXP:KLHL6:chr3:183205319:183273499:-:89857	KLHL6	GEXP	3	183205319	183273499	71820722	210.4	218.5	0.833	844
N:GEXP:CD96:chr3:111260926:111384597:+:10225	CD96	GEXP	3	111260926	111384597	N:GEXP:IPCEF1:chr6:154475617:154677900:-:26034	IPCEF1	GEXP	6	154475617	154677900	500000000	209.9	218	0.833	844
N:GEXP:CD96:chr3:111260926:111384597:+:10225	CD96	GEXP	3	111260926	111384597	N:GEXP:CSF2RB:chr22:37309675:37336479:+:1439	CSF2RB	GEXP	22	37309675	37336479	500000000	209.7	217.8	0.833	844
N:GEXP:CD96:chr3:111260926:111384597:+:10225	CD96	GEXP	3	111260926	111384597	N:GEXP:RASAL3:chr19:15562436:15575382:-:64926	RASAL3	GEXP	19	15562436	15575382	500000000	209.5	217.6	0.832	844
N:GEXP:CD96:chr3:111260926:111384597:+:10225	CD96	GEXP	3	111260926	111384597	N:GEXP:CTLA4:chr2:204732511:204738683:+:1493	CTLA4	GEXP	2	204732511	204738683	500000000	208.2	216.3	0.831	844
N:GEXP:CD96:chr3:111260926:111384597:+:10225	CD96	GEXP	3	111260926	111384597	N:GEXP:EVI2B:chr17:29630788:29641130:-:2124	EVI2B	GEXP	17	29630788	29641130	500000000	207.2	215.3	0.83	844
N:GEXP:CD96:chr3:111260926:111384597:+:10225	CD96	GEXP	3	111260926	111384597	N:GEXP:CST7:chr20:24929866:24940564:+:8530	CST7	GEXP	20	24929866	24940564	500000000	207.2	215.3	0.83	844
N:GEXP:CD96:chr3:111260926:111384597:+:10225	CD96	GEXP	3	111260926	111384597	N:GEXP:IL7R:chr5:35856991:35876923:+:3575	IL7R	GEXP	5	35856991	35876923	500000000	207	215	0.83	844
N:GEXP:CD96:chr3:111260926:111384597:+:10225	CD96	GEXP	3	111260926	111384597	N:GEXP:P2RY8:chrX:1581466:1656037:-:286530	P2RY8	GEXP	X	1581466	1656037	500000000	206.6	214.7	0.829	844
N:GEXP:CD244:chr1:160799950:160832692:-:51744	CD244	GEXP	1	160799950	160832692	N:GEXP:CD96:chr3:111260926:111384597:+:10225	CD96	GEXP	3	111260926	111384597	500000000	204.5	212.6	0.827	844
N:GEXP:CD53:chr1:111413821:111442558:+:963	CD53	GEXP	1	111413821	111442558	N:GEXP:CD96:chr3:111260926:111384597:+:10225	CD96	GEXP	3	111260926	111384597	500000000	204.3	212.3	0.827	844
N:GEXP:CD96:chr3:111260926:111384597:+:10225	CD96	GEXP	3	111260926	111384597	N:GEXP:GPR18:chr13:99906967:99910840:-:2841	GPR18	GEXP	13	99906967	99910840	500000000	203.4	211.5	0.826	844
N:GEXP:CD38:chr4:15779931:15850706:+:952	CD38	GEXP	4	15779931	15850706	N:GEXP:CD96:chr3:111260926:111384597:+:10225	CD96	GEXP	3	111260926	111384597	500000000	203.4	211.5	0.826	844
N:GEXP:CD96:chr3:111260926:111384597:+:10225	CD96	GEXP	3	111260926	111384597	N:GEXP:XCL1:chr1:168545711:168551315:+:6375	XCL1	GEXP	1	168545711	168551315	500000000	202.4	210.4	0.825	844
N:GEXP:CD96:chr3:111260926:111384597:+:10225	CD96	GEXP	3	111260926	111384597	N:GEXP:GBP4:chr1:89646831:89664633:-:115361	GBP4	GEXP	1	89646831	89664633	500000000	201.9	210	0.824	844
N:GEXP:CD8B:chr2:87042460:87089047:-:926	CD8B	GEXP	2	87042460	87089047	N:GEXP:CD96:chr3:111260926:111384597:+:10225	CD96	GEXP	3	111260926	111384597	500000000	201.9	210	0.824	844
N:GEXP:CD96:chr3:111260926:111384597:+:10225	CD96	GEXP	3	111260926	111384597	N:GEXP:PLEK:chr2:68592322:68624585:+:5341	PLEK	GEXP	2	68592322	68624585	500000000	200	208	0.822	844
N:GEXP:CD96:chr3:111260926:111384597:+:10225	CD96	GEXP	3	111260926	111384597	N:GEXP:LAT:chr16:28995526:29002104:+:27040	LAT	GEXP	16	28995526	29002104	500000000	199.8	207.9	0.822	844
N:GEXP:CD96:chr3:111260926:111384597:+:10225	CD96	GEXP	3	111260926	111384597	N:GEXP:TNFRSF1B:chr1:12227060:12269277:+:7133	TNFRSF1B	GEXP	1	12227060	12269277	500000000	199.8	207.8	0.822	844
N:GEXP:CD96:chr3:111260926:111384597:+:10225	CD96	GEXP	3	111260926	111384597	N:GEXP:KCNA3:chr1:111214310:111217655:-:3738	KCNA3	GEXP	1	111214310	111217655	500000000	199.2	207.3	0.822	844
N:GEXP:CD96:chr3:111260926:111384597:+:10225	CD96	GEXP	3	111260926	111384597	N:GEXP:PSTPIP1:chr15:77287021:77329671:+:9051	PSTPIP1	GEXP	15	77287021	77329671	500000000	197.5	205.6	0.82	844
N:GEXP:CD96:chr3:111260926:111384597:+:10225	CD96	GEXP	3	111260926	111384597	N:GEXP:GZMH:chr14:25075693:25078864:-:2999	GZMH	GEXP	14	25075693	25078864	500000000	195.2	203.2	0.817	844
N:GEXP:CD96:chr3:111260926:111384597:+:10225	CD96	GEXP	3	111260926	111384597	N:GEXP:FCRL6:chr1:159770301:159786047:+:343413	FCRL6	GEXP	1	159770301	159786047	500000000	194.9	202.9	0.817	844
N:GEXP:ARHGAP15:chr2:143886899:144525921:+:55843	ARHGAP15	GEXP	2	143886899	144525921	N:GEXP:CD96:chr3:111260926:111384597:+:10225	CD96	GEXP	3	111260926	111384597	500000000	194.3	202.4	0.816	844
N:GEXP:CCR4:chr3:32993066:32996403:+:1233	CCR4	GEXP	3	32993066	32996403	N:GEXP:CD96:chr3:111260926:111384597:+:10225	CD96	GEXP	3	111260926	111384597	78264523	193.8	201.8	0.816	844
N:GEXP:CD96:chr3:111260926:111384597:+:10225	CD96	GEXP	3	111260926	111384597	N:GEXP:DOK2:chr8:21563902:21771205:-:9046	DOK2	GEXP	8	21563902	21771205	500000000	190.1	198.2	0.811	844
N:GEXP:CD96:chr3:111260926:111384597:+:10225	CD96	GEXP	3	111260926	111384597	N:GEXP:GZMB:chr14:25100161:25103432:-:3002	GZMB	GEXP	14	25100161	25103432	500000000	189.8	197.9	0.811	844
N:GEXP:AOAH:chr7:36552549:36764154:-:313	AOAH	GEXP	7	36552549	36764154	N:GEXP:CD96:chr3:111260926:111384597:+:10225	CD96	GEXP	3	111260926	111384597	500000000	189.6	197.6	0.811	844
N:GEXP:CD37:chr19:49838428:49843861:+:951	CD37	GEXP	19	49838428	49843861	N:GEXP:CD96:chr3:111260926:111384597:+:10225	CD96	GEXP	3	111260926	111384597	500000000	188.6	196.7	0.81	844
N:GEXP:ARHGAP30:chr1:161016732:161039760:-:257106	ARHGAP30	GEXP	1	161016732	161039760	N:GEXP:CD96:chr3:111260926:111384597:+:10225	CD96	GEXP	3	111260926	111384597	500000000	188	196	0.809	844
N:GEXP:CD96:chr3:111260926:111384597:+:10225	CD96	GEXP	3	111260926	111384597	N:GEXP:IRF8:chr16:85932774:85956211:+:3394	IRF8	GEXP	16	85932774	85956211	500000000	185.9	194	0.807	844
N:GEXP:CD96:chr3:111260926:111384597:+:10225	CD96	GEXP	3	111260926	111384597	N:GEXP:TAGAP:chr6:159456027:159466184:-:117289	TAGAP	GEXP	6	159456027	159466184	500000000	185.8	193.9	0.806	844
N:GEXP:CD96:chr3:111260926:111384597:+:10225	CD96	GEXP	3	111260926	111384597	N:GEXP:PTPN22:chr1:114356433:114414375:-:26191	PTPN22	GEXP	1	114356433	114414375	500000000	184	192.1	0.804	844
N:GEXP:CD69:chr12:9905082:9913497:-:969	CD69	GEXP	12	9905082	9913497	N:GEXP:CD96:chr3:111260926:111384597:+:10225	CD96	GEXP	3	111260926	111384597	500000000	184	192.1	0.804	844
N:GEXP:CD96:chr3:111260926:111384597:+:10225	CD96	GEXP	3	111260926	111384597	N:GEXP:SELL:chr1:169659806:169680843:-:6402	SELL	GEXP	1	169659806	169680843	500000000	183.7	191.8	0.804	844
N:GEXP:CD200R1:chr3:112641532:112693937:-:131450	CD200R1	GEXP	3	112641532	112693937	N:GEXP:CD96:chr3:111260926:111384597:+:10225	CD96	GEXP	3	111260926	111384597	1256935	183.3	191.3	0.803	844
N:GEXP:CD96:chr3:111260926:111384597:+:10225	CD96	GEXP	3	111260926	111384597	N:GEXP:TOX:chr8:59717977:60031767:-:9760	TOX	GEXP	8	59717977	60031767	500000000	182.9	191	0.803	844
N:GEXP:CD96:chr3:111260926:111384597:+:10225	CD96	GEXP	3	111260926	111384597	N:GEXP:WAS:chrX:48542186:48549817:+:7454	WAS	GEXP	X	48542186	48549817	500000000	182.3	190.3	0.802	844
N:GEXP:C8ORF80:chr8:27879481:27941388:-:389643	C8ORF80	GEXP	8	27879481	27941388	N:GEXP:CD96:chr3:111260926:111384597:+:10225	CD96	GEXP	3	111260926	111384597	500000000	180.6	188.6	0.8	844
N:GEXP:CD96:chr3:111260926:111384597:+:10225	CD96	GEXP	3	111260926	111384597	N:GEXP:NLRC3:chr16:3589036:3627392:-:197358	NLRC3	GEXP	16	3589036	3627392	500000000	180.4	188.5	0.8	844
N:GEXP:CD96:chr3:111260926:111384597:+:10225	CD96	GEXP	3	111260926	111384597	N:GEXP:MEI1:chr22:42095518:42195459:+:150365	MEI1	GEXP	22	42095518	42195459	500000000	179.6	187.7	0.799	844
N:GEXP:CD96:chr3:111260926:111384597:+:10225	CD96	GEXP	3	111260926	111384597	N:GEXP:DOCK2:chr5:169064251:169510386:+:1794	DOCK2	GEXP	5	169064251	169510386	500000000	179.1	187.2	0.798	844
N:GEXP:CD96:chr3:111260926:111384597:+:10225	CD96	GEXP	3	111260926	111384597	N:GEXP:NCKAP1L:chr12:54891495:54936899:+:3071	NCKAP1L	GEXP	12	54891495	54936899	500000000	177.8	185.9	0.797	844
N:GEXP:CD96:chr3:111260926:111384597:+:10225	CD96	GEXP	3	111260926	111384597	N:GEXP:PARP15:chr3:122296449:122355536:+:165631	PARP15	GEXP	3	122296449	122355536	10911852	177.6	185.6	0.796	844
N:GEXP:CARD11:chr7:2945710:3083509:-:84433	CARD11	GEXP	7	2945710	3083509	N:GEXP:CD96:chr3:111260926:111384597:+:10225	CD96	GEXP	3	111260926	111384597	500000000	177	185.1	0.796	844
N:GEXP:CD96:chr3:111260926:111384597:+:10225	CD96	GEXP	3	111260926	111384597	N:GEXP:GIMAP5:chr7:150434435:150440737:+:55340	GIMAP5	GEXP	7	150434435	150440737	500000000	176.9	185	0.796	844
N:GEXP:CD96:chr3:111260926:111384597:+:10225	CD96	GEXP	3	111260926	111384597	N:GEXP:HCST:chr19:36393382:36395173:+:10870	HCST	GEXP	19	36393382	36395173	500000000	176.9	184.9	0.795	844
N:GEXP:CD96:chr3:111260926:111384597:+:10225	CD96	GEXP	3	111260926	111384597	N:GEXP:MS4A1:chr11:60223282:60238225:+:931	MS4A1	GEXP	11	60223282	60238225	500000000	176.4	184.5	0.795	844
N:GEXP:CD96:chr3:111260926:111384597:+:10225	CD96	GEXP	3	111260926	111384597	N:GEXP:FOXP3:chrX:49106897:49121288:-:50943	FOXP3	GEXP	X	49106897	49121288	500000000	176.1	184.1	0.794	844
N:GEXP:CD96:chr3:111260926:111384597:+:10225	CD96	GEXP	3	111260926	111384597	N:GEXP:P2RY10:chrX:78200829:78217438:+:27334	P2RY10	GEXP	X	78200829	78217438	500000000	174.8	182.9	0.793	844
N:GEXP:CD96:chr3:111260926:111384597:+:10225	CD96	GEXP	3	111260926	111384597	N:GEXP:CIITA:chr16:10971055:11018840:+:4261	CIITA	GEXP	16	10971055	11018840	500000000	174.6	182.7	0.793	844
N:GEXP:CD96:chr3:111260926:111384597:+:10225	CD96	GEXP	3	111260926	111384597	N:GEXP:ZBED2:chr3:111311747:111314182:-:79413	ZBED2	GEXP	3	111311747	111314182	0	174.3	182.4	0.792	844
N:GEXP:CD96:chr3:111260926:111384597:+:10225	CD96	GEXP	3	111260926	111384597	N:GEXP:GIMAP4:chr7:150264458:150271041:+:55303	GIMAP4	GEXP	7	150264458	150271041	500000000	174	182	0.792	844
N:GEXP:CD96:chr3:111260926:111384597:+:10225	CD96	GEXP	3	111260926	111384597	N:MIRN:HSA-MIR-150:chr19:50004042:50004125:+:	HSA-MIR-150	MIRN	19	50004042	50004125	500000000	174	180.9	0.796	824
N:GEXP:CD96:chr3:111260926:111384597:+:10225	CD96	GEXP	3	111260926	111384597	N:GEXP:TNFRSF9:chr1:7975931:8003225:-:3604	TNFRSF9	GEXP	1	7975931	8003225	500000000	172.5	180.6	0.79	844
N:GEXP:CD96:chr3:111260926:111384597:+:10225	CD96	GEXP	3	111260926	111384597	N:GEXP:PDCD1LG2:chr9:5510545:5571282:+:80380	PDCD1LG2	GEXP	9	5510545	5571282	500000000	171.9	180	0.789	844
N:GEXP:CD96:chr3:111260926:111384597:+:10225	CD96	GEXP	3	111260926	111384597	N:GEXP:FAM78A:chr9:134133465:134151906:-:286336	FAM78A	GEXP	9	134133465	134151906	500000000	171.2	179.3	0.788	844
N:GEXP:CD96:chr3:111260926:111384597:+:10225	CD96	GEXP	3	111260926	111384597	N:GEXP:LOC100233209:chr12:47602203:47610226:-:100233209	LOC100233209	GEXP	12	47602203	47610226	500000000	170.9	179	0.788	844
N:GEXP:CD96:chr3:111260926:111384597:+:10225	CD96	GEXP	3	111260926	111384597	N:GEXP:HCLS1:chr3:121350246:121379791:-:3059	HCLS1	GEXP	3	121350246	121379791	9965649	170.9	179	0.788	844
N:GEXP:CD96:chr3:111260926:111384597:+:10225	CD96	GEXP	3	111260926	111384597	N:GEXP:SEPT1:chr16:30389454:30394171:-:1731	2020-09-01	GEXP	16	30389454	30394171	500000000	170.4	178.4	0.787	844
N:GEXP:CD96:chr3:111260926:111384597:+:10225	CD96	GEXP	3	111260926	111384597	N:GEXP:CYTIP:chr2:158271131:158345473:-:9595	CYTIP	GEXP	2	158271131	158345473	500000000	169.2	177.3	0.786	844
N:GEXP:CD4:chr12:6898638:6929976:+:920	CD4	GEXP	12	6898638	6929976	N:GEXP:CD96:chr3:111260926:111384597:+:10225	CD96	GEXP	3	111260926	111384597	500000000	169.3	177.3	0.786	844
N:GEXP:CD96:chr3:111260926:111384597:+:10225	CD96	GEXP	3	111260926	111384597	N:GEXP:CORO1A:chr16:30194731:30200575:+:11151	CORO1A	GEXP	16	30194731	30200575	500000000	168.2	176.3	0.784	844
N:GEXP:CD96:chr3:111260926:111384597:+:10225	CD96	GEXP	3	111260926	111384597	N:GEXP:HLA-DRA:chr6:32407619:32412826:+:3122	HLA-DRA	GEXP	6	32407619	32412826	500000000	168	176.1	0.784	844
N:GEXP:CD96:chr3:111260926:111384597:+:10225	CD96	GEXP	3	111260926	111384597	N:GEXP:LRMP:chr12:25205181:25261269:+:4033	LRMP	GEXP	12	25205181	25261269	500000000	167.8	175.9	0.784	844
N:GEXP:CD96:chr3:111260926:111384597:+:10225	CD96	GEXP	3	111260926	111384597	N:GEXP:GAB3:chrX:153903527:153979858:-:139716	GAB3	GEXP	X	153903527	153979858	500000000	167.8	175.8	0.784	844
N:GEXP:CD96:chr3:111260926:111384597:+:10225	CD96	GEXP	3	111260926	111384597	N:GEXP:FGD2:chr6:36973423:36996845:+:221472	FGD2	GEXP	6	36973423	36996845	500000000	165.9	174	0.781	844
N:GEXP:CD96:chr3:111260926:111384597:+:10225	CD96	GEXP	3	111260926	111384597	N:GEXP:IL2RA:chr10:6052657:6104333:-:3559	IL2RA	GEXP	10	6052657	6104333	500000000	165.2	173.2	0.78	844
N:GEXP:CD96:chr3:111260926:111384597:+:10225	CD96	GEXP	3	111260926	111384597	N:GEXP:KLRD1:chr12:10457050:10469850:+:3824	KLRD1	GEXP	12	10457050	10469850	500000000	164.8	172.9	0.78	844
N:GEXP:CD96:chr3:111260926:111384597:+:10225	CD96	GEXP	3	111260926	111384597	N:GEXP:IDO1:chr8:39771328:39786309:+:3620	IDO1	GEXP	8	39771328	39786309	500000000	164.1	172.2	0.779	844
N:GEXP:CD96:chr3:111260926:111384597:+:10225	CD96	GEXP	3	111260926	111384597	N:GEXP:PLAC8:chr4:84011211:84035911:-:51316	PLAC8	GEXP	4	84011211	84035911	500000000	163.9	171.9	0.778	844
N:GEXP:CD96:chr3:111260926:111384597:+:10225	CD96	GEXP	3	111260926	111384597	N:GEXP:WDFY4:chr10:49892921:50191001:+:57705	WDFY4	GEXP	10	49892921	50191001	500000000	163.4	171.5	0.778	844
N:GEXP:CD96:chr3:111260926:111384597:+:10225	CD96	GEXP	3	111260926	111384597	N:GEXP:INPP5D:chr2:233925036:234116549:+:3635	INPP5D	GEXP	2	233925036	234116549	500000000	163.1	171.2	0.777	844
N:GEXP:CD96:chr3:111260926:111384597:+:10225	CD96	GEXP	3	111260926	111384597	N:GEXP:HLA-DMB:chr6:32902406:32908847:-:3109	HLA-DMB	GEXP	6	32902406	32908847	500000000	162.3	170.3	0.776	844
N:GEXP:CD96:chr3:111260926:111384597:+:10225	CD96	GEXP	3	111260926	111384597	N:GEXP:CLIC2:chrX:154505500:154563986:-:1193	CLIC2	GEXP	X	154505500	154563986	500000000	162.3	170.3	0.776	844
N:GEXP:BCL11B:chr14:99635625:99737822:-:64919	BCL11B	GEXP	14	99635625	99737822	N:GEXP:CD96:chr3:111260926:111384597:+:10225	CD96	GEXP	3	111260926	111384597	500000000	162.1	170.2	0.776	844
N:GEXP:ABCD2:chr12:39945022:40013843:-:225	ABCD2	GEXP	12	39945022	40013843	N:GEXP:CD96:chr3:111260926:111384597:+:10225	CD96	GEXP	3	111260926	111384597	500000000	161.5	169.6	0.775	844
N:GEXP:CD96:chr3:111260926:111384597:+:10225	CD96	GEXP	3	111260926	111384597	N:GEXP:CXCR5:chr11:118754475:118766980:+:643	CXCR5	GEXP	11	118754475	118766980	500000000	161.4	169.5	0.775	844
N:GEXP:CD96:chr3:111260926:111384597:+:10225	CD96	GEXP	3	111260926	111384597	N:GEXP:FGL2:chr7:76822688:76829150:-:10875	FGL2	GEXP	7	76822688	76829150	500000000	161	169	0.774	844
N:GEXP:CD96:chr3:111260926:111384597:+:10225	CD96	GEXP	3	111260926	111384597	N:GEXP:SAMSN1:chr21:15857549:15955723:-:64092	SAMSN1	GEXP	21	15857549	15955723	500000000	160.3	168.4	0.773	844
N:GEXP:CD96:chr3:111260926:111384597:+:10225	CD96	GEXP	3	111260926	111384597	N:GEXP:GNLY:chr2:85921414:85925875:+:10578	GNLY	GEXP	2	85921414	85925875	500000000	160	168	0.773	844
N:GEXP:CD96:chr3:111260926:111384597:+:10225	CD96	GEXP	3	111260926	111384597	N:GEXP:TLR8:chrX:12924739:12941288:+:51311	TLR8	GEXP	X	12924739	12941288	500000000	159.9	167.9	0.773	844
N:GEXP:AIM2:chr1:159032275:159046647:-:9447	AIM2	GEXP	1	159032275	159046647	N:GEXP:CD96:chr3:111260926:111384597:+:10225	CD96	GEXP	3	111260926	111384597	500000000	159.9	167.9	0.773	844
N:GEXP:CD96:chr3:111260926:111384597:+:10225	CD96	GEXP	3	111260926	111384597	N:GEXP:PIK3CD:chr1:9711790:9789172:+:5293	PIK3CD	GEXP	1	9711790	9789172	500000000	159.7	167.8	0.772	844
N:GEXP:CD96:chr3:111260926:111384597:+:10225	CD96	GEXP	3	111260926	111384597	N:GEXP:GIMAP7:chr7:150211945:150218161:+:168537	GIMAP7	GEXP	7	150211945	150218161	500000000	159.7	167.8	0.773	844
N:GEXP:CD96:chr3:111260926:111384597:+:10225	CD96	GEXP	3	111260926	111384597	N:GEXP:RGS18:chr1:192127592:192154945:+:64407	RGS18	GEXP	1	192127592	192154945	500000000	159.3	167.4	0.772	844
N:GEXP:CD28:chr2:204571198:204603636:+:940	CD28	GEXP	2	204571198	204603636	N:GEXP:CD96:chr3:111260926:111384597:+:10225	CD96	GEXP	3	111260926	111384597	500000000	159.4	167.4	0.772	844
N:GEXP:CD96:chr3:111260926:111384597:+:10225	CD96	GEXP	3	111260926	111384597	N:GEXP:TNFRSF8:chr1:12123434:12204264:+:943	TNFRSF8	GEXP	1	12123434	12204264	500000000	158.9	167	0.771	844
N:GEXP:CD96:chr3:111260926:111384597:+:10225	CD96	GEXP	3	111260926	111384597	N:GEXP:LYZ:chr12:69742134:69748014:+:4069	LYZ	GEXP	12	69742134	69748014	500000000	157.8	165.9	0.77	844
N:GEXP:CD96:chr3:111260926:111384597:+:10225	CD96	GEXP	3	111260926	111384597	N:GEXP:MPEG1:chr11:58975983:58980494:-:219972	MPEG1	GEXP	11	58975983	58980494	500000000	157.3	165.4	0.769	844
N:GEXP:CD96:chr3:111260926:111384597:+:10225	CD96	GEXP	3	111260926	111384597	N:GEXP:SLA:chr8:134048973:134115310:-:6503	SLA	GEXP	8	134048973	134115310	500000000	156.6	164.7	0.768	844
N:GEXP:CD96:chr3:111260926:111384597:+:10225	CD96	GEXP	3	111260926	111384597	N:GEXP:SRGN:chr10:70847828:70864567:+:5552	SRGN	GEXP	10	70847828	70864567	500000000	155.9	163.9	0.767	844
N:GEXP:CD96:chr3:111260926:111384597:+:10225	CD96	GEXP	3	111260926	111384597	N:GEXP:IL21R:chr16:27413483:27463363:+:50615	IL21R	GEXP	16	27413483	27463363	500000000	155.5	163.6	0.766	844
N:GEXP:CD96:chr3:111260926:111384597:+:10225	CD96	GEXP	3	111260926	111384597	N:GEXP:SPIB:chr19:50922195:50934309:+:6689	SPIB	GEXP	19	50922195	50934309	500000000	154.7	162.8	0.765	844
N:GEXP:CD96:chr3:111260926:111384597:+:10225	CD96	GEXP	3	111260926	111384597	N:GEXP:LAMP3:chr3:182840003:182880667:-:27074	LAMP3	GEXP	3	182840003	182880667	71455406	154.5	162.6	0.765	844
N:GEXP:CD96:chr3:111260926:111384597:+:10225	CD96	GEXP	3	111260926	111384597	N:GEXP:LPXN:chr11:58294344:58345693:-:9404	LPXN	GEXP	11	58294344	58345693	500000000	153.8	161.9	0.764	844
N:GEXP:APOBEC3G:chr22:39473009:39483748:+:60489	APOBEC3G	GEXP	22	39473009	39483748	N:GEXP:CD96:chr3:111260926:111384597:+:10225	CD96	GEXP	3	111260926	111384597	500000000	153.5	161.6	0.763	844

## Sheet: COAD_READ
id_a	pretty_label_a	datatype_a	chr_a	start_a	end_a	id_b	pretty_label_b	datatype_b	chr_b	start_b	end_b	link_distance	adj_logged_pvalue	logged_pvalue	correlation	num_nonna
N:GEXP:CD2:chr1:117098637:117112928:+:	CD2	GEXP	1	117098637	117112928	N:GEXP:CD96:chr3:112743785:112851343:+:	CD96	GEXP	3	112743785	112851343	500000000	57.2	65.5	0.818	270
N:GEXP:CD96:chr3:112743785:112851343:+:	CD96	GEXP	3	112743785	112851343	N:GEXP:GPR171:chr3:152398903:152399863:-:	GPR171	GEXP	3	152398903	152399863	39547560	49.4	57.7	0.788	270
N:GEXP:CD96:chr3:112743785:112851343:+:	CD96	GEXP	3	112743785	112851343	N:GEXP:RASGRP1:chr15:36570046:36644121:-:	RASGRP1	GEXP	15	36570046	36644121	500000000	44.2	52.5	0.765	270
N:GEXP:CD3G:chr11:117720348:117728394:+:	CD3G	GEXP	11	117720348	117728394	N:GEXP:CD96:chr3:112743785:112851343:+:	CD96	GEXP	3	112743785	112851343	500000000	42.9	51.3	0.76	270
N:GEXP:CD96:chr3:112743785:112851343:+:	CD96	GEXP	3	112743785	112851343	N:GEXP:THEMIS:chr6:128072822:128218012:-:	THEMIS	GEXP	6	128072822	128218012	500000000	42.9	51.2	0.759	270
N:GEXP:CD96:chr3:112743785:112851343:+:	CD96	GEXP	3	112743785	112851343	N:GEXP:ITK:chr5:156540566:156612266:+:	ITK	GEXP	5	156540566	156612266	500000000	42	50.3	0.755	270
N:GEXP:CD96:chr3:112743785:112851343:+:	CD96	GEXP	3	112743785	112851343	N:GEXP:SH2D1A:chrX:123308173:123332922:+:	SH2D1A	GEXP	X	123308173	123332922	500000000	41.9	50.2	0.755	270
N:GEXP:CD96:chr3:112743785:112851343:+:	CD96	GEXP	3	112743785	112851343	N:GEXP:NLRC3:chr16:3531825:3555038:-:	NLRC3	GEXP	16	3531825	3555038	500000000	41.5	49.8	0.752	270
N:GEXP:CD96:chr3:112743785:112851343:+:	CD96	GEXP	3	112743785	112851343	N:GEXP:STAT4:chr2:191602810:191721174:-:	STAT4	GEXP	2	191602810	191721174	500000000	40.2	48.5	0.746	270
N:GEXP:CCL5:chr17:31223493:31231422:-:	CCL5	GEXP	17	31223493	31231422	N:GEXP:CD96:chr3:112743785:112851343:+:	CD96	GEXP	3	112743785	112851343	500000000	38.4	46.8	0.737	270
N:GEXP:CD96:chr3:112743785:112851343:+:	CD96	GEXP	3	112743785	112851343	N:GEXP:TRAF3IP3:chr1:208000007:208022116:+:	TRAF3IP3	GEXP	1	208000007	208022116	500000000	38.2	46.6	0.736	270
N:GEXP:CD96:chr3:112743785:112851343:+:	CD96	GEXP	3	112743785	112851343	N:GEXP:FYB:chr5:39143301:39238819:-:	FYB	GEXP	5	39143301	39238819	500000000	38.2	46.5	0.735	270
N:GEXP:CD96:chr3:112743785:112851343:+:	CD96	GEXP	3	112743785	112851343	N:GEXP:TIGIT:chr3:115495598:115509668:+:	TIGIT	GEXP	3	115495598	115509668	2644255	38	46.3	0.734	270
N:GEXP:CD96:chr3:112743785:112851343:+:	CD96	GEXP	3	112743785	112851343	N:GEXP:PTPRC:chr1:196875027:196991933:+:	PTPRC	GEXP	1	196875027	196991933	500000000	37.5	45.8	0.732	270
N:GEXP:CD96:chr3:112743785:112851343:+:	CD96	GEXP	3	112743785	112851343	N:GEXP:GZMA:chr5:54434267:54441767:+:	GZMA	GEXP	5	54434267	54441767	500000000	37.4	45.7	0.731	270
N:GEXP:CD96:chr3:112743785:112851343:+:	CD96	GEXP	3	112743785	112851343	N:GEXP:GBP4:chr1:89423524:89437105:-:	GBP4	GEXP	1	89423524	89437105	500000000	37	45.3	0.729	270
N:GEXP:CD96:chr3:112743785:112851343:+:	CD96	GEXP	3	112743785	112851343	N:GEXP:SP140:chr2:230798803:230811832:+:	SP140	GEXP	2	230798803	230811832	500000000	36.7	45	0.728	270
N:GEXP:CD96:chr3:112743785:112851343:+:	CD96	GEXP	3	112743785	112851343	N:GEXP:KLRK1:chr12:10416979:10432676:-:	KLRK1	GEXP	12	10416979	10432676	500000000	36.2	44.5	0.725	270
N:GEXP:CD96:chr3:112743785:112851343:+:	CD96	GEXP	3	112743785	112851343	N:GEXP:GVIN1:chr11:6699686:6699686:-:	GVIN1	GEXP	11	6699686	6699686	500000000	36.2	44.5	0.725	270
N:GEXP:CD96:chr3:112743785:112851343:+:	CD96	GEXP	3	112743785	112851343	N:GEXP:TARP:chr7:38271615:38271792:-:	TARP	GEXP	7	38271615	38271792	500000000	35.7	44.1	0.722	270
N:GEXP:CD96:chr3:112743785:112851343:+:	CD96	GEXP	3	112743785	112851343	N:GEXP:GBP5:chr1:89498974:89507826:-:	GBP5	GEXP	1	89498974	89507826	500000000	35.7	44.1	0.722	270
N:GEXP:CD96:chr3:112743785:112851343:+:	CD96	GEXP	3	112743785	112851343	N:GEXP:PYHIN1:chr1:157173324:157213141:+:	PYHIN1	GEXP	1	157173324	157213141	500000000	35.7	44	0.722	270
N:GEXP:CD96:chr3:112743785:112851343:+:	CD96	GEXP	3	112743785	112851343	N:GEXP:ICOS:chr2:204509782:204532567:+:	ICOS	GEXP	2	204509782	204532567	500000000	33.4	41.7	0.709	270
N:GEXP:CD96:chr3:112743785:112851343:+:	CD96	GEXP	3	112743785	112851343	N:GEXP:CXCL13:chr4:78746043:78751217:+:	CXCL13	GEXP	4	78746043	78751217	500000000	33.1	41.4	0.707	270
N:GEXP:CD96:chr3:112743785:112851343:+:	CD96	GEXP	3	112743785	112851343	N:GEXP:SLA2:chr20:34675785:34703152:-:	SLA2	GEXP	20	34675785	34703152	500000000	33	41.3	0.706	270
N:GEXP:CD96:chr3:112743785:112851343:+:	CD96	GEXP	3	112743785	112851343	N:GEXP:IKZF1:chr7:50329202:50435819:+:	IKZF1	GEXP	7	50329202	50435819	500000000	31.7	40	0.698	270
N:GEXP:CD96:chr3:112743785:112851343:+:	CD96	GEXP	3	112743785	112851343	N:GEXP:SAMD9L:chr7:92598465:92603220:-:	SAMD9L	GEXP	7	92598465	92603220	500000000	31	39.3	0.693	270
N:GEXP:CD96:chr3:112743785:112851343:+:	CD96	GEXP	3	112743785	112851343	N:GEXP:KLRB1:chr12:9639136:9651702:-:	KLRB1	GEXP	12	9639136	9651702	500000000	30.8	39.1	0.692	270
N:GEXP:CD96:chr3:112743785:112851343:+:	CD96	GEXP	3	112743785	112851343	N:GEXP:CXCR6:chr3:45962977:45964006:+:	CXCR6	GEXP	3	45962977	45964006	66779779	30.5	38.8	0.69	270
N:GEXP:CD96:chr3:112743785:112851343:+:	CD96	GEXP	3	112743785	112851343	N:GEXP:SIRPG:chr20:1558869:1586360:-:	SIRPG	GEXP	20	1558869	1586360	500000000	30.1	38.4	0.688	270
N:GEXP:CCR5:chr3_random:667670:668729:+:	CCR5	GEXP	3_random	667670	668729	N:GEXP:CD96:chr3:112743785:112851343:+:	CD96	GEXP	3	112743785	112851343	500000000	28.3	36.7	0.676	270
N:GEXP:CD96:chr3:112743785:112851343:+:	CD96	GEXP	3	112743785	112851343	N:GEXP:IL2RB:chr22:35854081:35870158:-:	IL2RB	GEXP	22	35854081	35870158	500000000	28.1	36.5	0.674	270
N:GEXP:CD96:chr3:112743785:112851343:+:	CD96	GEXP	3	112743785	112851343	N:GEXP:EVI2B:chr17:26655406:26656753:-:	EVI2B	GEXP	17	26655406	26656753	500000000	28.1	36.4	0.674	270
N:GEXP:CD96:chr3:112743785:112851343:+:	CD96	GEXP	3	112743785	112851343	N:GEXP:PTPN22:chr1:114159049:114215768:-:	PTPN22	GEXP	1	114159049	114215768	500000000	27.5	35.9	0.67	270
N:GEXP:CD96:chr3:112743785:112851343:+:	CD96	GEXP	3	112743785	112851343	N:GEXP:GZMK:chr5:54355907:54365511:+:	GZMK	GEXP	5	54355907	54365511	500000000	27.3	35.7	0.669	270
N:GEXP:CD96:chr3:112743785:112851343:+:	CD96	GEXP	3	112743785	112851343	N:GEXP:SAMSN1:chr21:14780103:14840453:-:	SAMSN1	GEXP	21	14780103	14840453	500000000	27.2	35.5	0.668	270
N:GEXP:CD96:chr3:112743785:112851343:+:	CD96	GEXP	3	112743785	112851343	N:MIRN:hsa-mir-142:chr17:53763592:53763678:-:	hsa-mir-142	MIRN	17	53763592	53763678	500000000	11.1	18.2	0.524	249
N:GEXP:CD96:chr3:112743785:112851343:+:	CD96	GEXP	3	112743785	112851343	N:MIRN:hsa-mir-150:chr19:54695854:54695937:-:	hsa-mir-150	MIRN	19	54695854	54695937	500000000	6.1	13.3	0.453	249
N:GEXP:CD96:chr3:112743785:112851343:+:	CD96	GEXP	3	112743785	112851343	N:MIRN:hsa-mir-155:chr21:25868163:25868227:+:	hsa-mir-155	MIRN	21	25868163	25868227	500000000	3.2	10.4	0.403	249
N:GEXP:CD96:chr3:112743785:112851343:+:	CD96	GEXP	3	112743785	112851343	N:MIRN:hsa-mir-146b:chr10:104186259:104186331:+:	hsa-mir-146b	MIRN	10	104186259	104186331	500000000	3.2	10.4	0.402	249

## Sheet: ESCA_STAD
id_a	pretty_label_a	datatype_a	chr_a	start_a	end_a	id_b	pretty_label_b	datatype_b	chr_b	start_b	end_b	link_distance	adj_logged_pvalue	logged_pvalue	correlation	num_nonna
N:GEXP:CD2:chr1:117297086:117311851:+:914	CD2	GEXP	1	117297086	117311851	N:GEXP:CD96:chr3:111260926:111384597:+:10225	CD96	GEXP	3	111260926	111384597	500000000	244.7	252.8	0.94	558
N:GEXP:CD96:chr3:111260926:111384597:+:10225	CD96	GEXP	3	111260926	111384597	N:GEXP:PYHIN1:chr1:158901337:158946849:+:149628	PYHIN1	GEXP	1	158901337	158946849	500000000	243.2	251.3	0.93	558
N:GEXP:CD3G:chr11:118215059:118224497:+:917	CD3G	GEXP	11	118215059	118224497	N:GEXP:CD96:chr3:111260926:111384597:+:10225	CD96	GEXP	3	111260926	111384597	500000000	238.7	246.8	0.93	558
N:GEXP:CD96:chr3:111260926:111384597:+:10225	CD96	GEXP	3	111260926	111384597	N:GEXP:ITK:chr5:156607907:156682109:+:3702	ITK	GEXP	5	156607907	156682109	500000000	225.2	233.3	0.92	558
N:GEXP:CD3E:chr11:118175295:118186890:+:916	CD3E	GEXP	11	118175295	118186890	N:GEXP:CD96:chr3:111260926:111384597:+:10225	CD96	GEXP	3	111260926	111384597	500000000	224.9	233	0.92	558
N:GEXP:CD96:chr3:111260926:111384597:+:10225	CD96	GEXP	3	111260926	111384597	N:GEXP:SH2D1A:chrX:123480132:123507010:+:4068	SH2D1A	GEXP	X	123480132	123507010	500000000	224.3	232.4	0.92	558
N:GEXP:CD96:chr3:111260926:111384597:+:10225	CD96	GEXP	3	111260926	111384597	N:GEXP:SLA2:chr20:35240924:35274619:-:84174	SLA2	GEXP	20	35240924	35274619	500000000	222.9	231	0.92	558
N:GEXP:CD96:chr3:111260926:111384597:+:10225	CD96	GEXP	3	111260926	111384597	N:GEXP:THEMIS:chr6:128029339:128239776:-:387357	THEMIS	GEXP	6	128029339	128239776	500000000	220.9	228.9	0.92	558
N:GEXP:CD96:chr3:111260926:111384597:+:10225	CD96	GEXP	3	111260926	111384597	N:GEXP:TRAT1:chr3:108541631:108573714:+:50852	TRAT1	GEXP	3	108541631	108573714	2687212	209.9	218	0.91	558
N:GEXP:CD96:chr3:111260926:111384597:+:10225	CD96	GEXP	3	111260926	111384597	N:GEXP:GPR171:chr3:150915619:150920988:-:29909	GPR171	GEXP	3	150915619	150920988	39531022	207.6	215.7	0.91	558
N:GEXP:CD3D:chr11:118209789:118213459:-:915	CD3D	GEXP	11	118209789	118213459	N:GEXP:CD96:chr3:111260926:111384597:+:10225	CD96	GEXP	3	111260926	111384597	500000000	198.3	206.4	0.9	558
N:GEXP:CD96:chr3:111260926:111384597:+:10225	CD96	GEXP	3	111260926	111384597	N:GEXP:CXCR6:chr3:45984973:45989845:+:10663	CXCR6	GEXP	3	45984973	45989845	65271081	197.3	205.3	0.9	558
N:GEXP:CD96:chr3:111260926:111384597:+:10225	CD96	GEXP	3	111260926	111384597	N:GEXP:SIRPG:chr20:1609798:1638425:-:55423	SIRPG	GEXP	20	1609798	1638425	500000000	196.3	204.4	0.9	558
N:GEXP:CD96:chr3:111260926:111384597:+:10225	CD96	GEXP	3	111260926	111384597	N:GEXP:KLRK1:chr12:10524952:10562745:-:22914	KLRK1	GEXP	12	10524952	10562745	500000000	190.5	198.5	0.9	558
N:GEXP:CD96:chr3:111260926:111384597:+:10225	CD96	GEXP	3	111260926	111384597	N:GEXP:NLRC3:chr16:3589036:3627392:-:197358	NLRC3	GEXP	16	3589036	3627392	500000000	188.5	196.6	0.9	558
N:GEXP:CD96:chr3:111260926:111384597:+:10225	CD96	GEXP	3	111260926	111384597	N:GEXP:ITGAL:chr16:30483983:30534506:+:3683	ITGAL	GEXP	16	30483983	30534506	500000000	187	195.1	0.89	558
N:GEXP:CCR5:chr3:46411633:46417697:+:1234	CCR5	GEXP	3	46411633	46417697	N:GEXP:CD96:chr3:111260926:111384597:+:10225	CD96	GEXP	3	111260926	111384597	64843229	182.4	190.5	0.89	558
N:GEXP:CD247:chr1:167399877:167487847:-:919	CD247	GEXP	1	167399877	167487847	N:GEXP:CD96:chr3:111260926:111384597:+:10225	CD96	GEXP	3	111260926	111384597	500000000	182.3	190.4	0.89	558
N:GEXP:CD96:chr3:111260926:111384597:+:10225	CD96	GEXP	3	111260926	111384597	N:GEXP:TIGIT:chr3:114012154:114029135:+:201633	TIGIT	GEXP	3	114012154	114029135	2627557	179.7	187.8	0.89	558
N:GEXP:CD96:chr3:111260926:111384597:+:10225	CD96	GEXP	3	111260926	111384597	N:GEXP:P2RY10:chrX:78200829:78217438:+:27334	P2RY10	GEXP	X	78200829	78217438	500000000	178.4	186.4	0.89	558
N:GEXP:CD96:chr3:111260926:111384597:+:10225	CD96	GEXP	3	111260926	111384597	N:GEXP:JAKMIP1:chr4:6027926:6202318:-:152789	JAKMIP1	GEXP	4	6027926	6202318	500000000	176.2	184.2	0.88	558
N:GEXP:CD96:chr3:111260926:111384597:+:10225	CD96	GEXP	3	111260926	111384597	N:GEXP:IL2RB:chr22:37521880:37545962:-:3560	IL2RB	GEXP	22	37521880	37545962	500000000	175.7	183.8	0.88	558
N:GEXP:CD96:chr3:111260926:111384597:+:10225	CD96	GEXP	3	111260926	111384597	N:GEXP:ZAP70:chr2:98330031:98356323:+:7535	ZAP70	GEXP	2	98330031	98356323	500000000	174	182.1	0.88	558
N:GEXP:CD96:chr3:111260926:111384597:+:10225	CD96	GEXP	3	111260926	111384597	N:GEXP:SLAMF6:chr1:160454820:160493052:-:114836	SLAMF6	GEXP	1	160454820	160493052	500000000	173.8	181.9	0.88	558
N:GEXP:CD96:chr3:111260926:111384597:+:10225	CD96	GEXP	3	111260926	111384597	N:GEXP:PTPRC:chr1:198608137:198726545:+:5788	PTPRC	GEXP	1	198608137	198726545	500000000	171.7	179.7	0.88	558
N:GEXP:CD8A:chr2:87011728:87035519:-:925	CD8A	GEXP	2	87011728	87035519	N:GEXP:CD96:chr3:111260926:111384597:+:10225	CD96	GEXP	3	111260926	111384597	500000000	169.4	177.5	0.88	558
N:GEXP:CD96:chr3:111260926:111384597:+:10225	CD96	GEXP	3	111260926	111384597	N:GEXP:TBX21:chr17:45810610:45823485:+:30009	TBX21	GEXP	17	45810610	45823485	500000000	168.6	176.7	0.88	558
N:GEXP:CD96:chr3:111260926:111384597:+:10225	CD96	GEXP	3	111260926	111384597	N:GEXP:IKZF1:chr7:50344378:50472798:+:10320	IKZF1	GEXP	7	50344378	50472798	500000000	167.6	175.7	0.87	558
N:GEXP:CD96:chr3:111260926:111384597:+:10225	CD96	GEXP	3	111260926	111384597	N:GEXP:UBASH3A:chr21:43823971:43867790:+:53347	UBASH3A	GEXP	21	43823971	43867790	500000000	167.2	175.3	0.87	558
N:GEXP:CD96:chr3:111260926:111384597:+:10225	CD96	GEXP	3	111260926	111384597	N:GEXP:MAP4K1:chr19:39078281:39108643:-:11184	MAP4K1	GEXP	19	39078281	39108643	500000000	166.9	175	0.87	558
N:GEXP:ARHGAP9:chr12:57866038:57882597:-:64333	ARHGAP9	GEXP	12	57866038	57882597	N:GEXP:CD96:chr3:111260926:111384597:+:10225	CD96	GEXP	3	111260926	111384597	500000000	166.4	174.5	0.87	558
N:GEXP:CD96:chr3:111260926:111384597:+:10225	CD96	GEXP	3	111260926	111384597	N:GEXP:ZNF831:chr20:57766075:57834167:+:128611	ZNF831	GEXP	20	57766075	57834167	500000000	161.8	169.9	0.87	558
N:GEXP:CD96:chr3:111260926:111384597:+:10225	CD96	GEXP	3	111260926	111384597	N:GEXP:TRAF3IP3:chr1:209929394:209955668:+:80342	TRAF3IP3	GEXP	1	209929394	209955668	500000000	156.8	164.9	0.86	558
N:GEXP:CD96:chr3:111260926:111384597:+:10225	CD96	GEXP	3	111260926	111384597	N:GEXP:GVINP1:chr11:6734381:6767670:-:387751	GVINP1	GEXP	11	6734381	6767670	500000000	156.7	164.8	0.86	558
N:GEXP:CD6:chr11:60739113:60787848:+:923	CD6	GEXP	11	60739113	60787848	N:GEXP:CD96:chr3:111260926:111384597:+:10225	CD96	GEXP	3	111260926	111384597	500000000	156.5	164.6	0.86	558
N:GEXP:CD96:chr3:111260926:111384597:+:10225	CD96	GEXP	3	111260926	111384597	N:GEXP:GRAP2:chr22:40297086:40367384:+:9402	GRAP2	GEXP	22	40297086	40367384	500000000	153.2	161.3	0.86	558
N:GEXP:CD96:chr3:111260926:111384597:+:10225	CD96	GEXP	3	111260926	111384597	N:GEXP:TBC1D10C:chr11:67171386:67177560:+:374403	TBC1D10C	GEXP	11	67171386	67177560	500000000	150.4	158.5	0.85	558
N:GEXP:ACAP1:chr17:7239848:7254793:+:9744	ACAP1	GEXP	17	7239848	7254793	N:GEXP:CD96:chr3:111260926:111384597:+:10225	CD96	GEXP	3	111260926	111384597	500000000	148.5	156.6	0.85	558
N:GEXP:CD96:chr3:111260926:111384597:+:10225	CD96	GEXP	3	111260926	111384597	N:GEXP:RASAL3:chr19:15562436:15575382:-:64926	RASAL3	GEXP	19	15562436	15575382	500000000	147.6	155.7	0.85	558
N:GEXP:CD96:chr3:111260926:111384597:+:10225	CD96	GEXP	3	111260926	111384597	N:GEXP:CRTAM:chr11:122709255:122743347:+:56253	CRTAM	GEXP	11	122709255	122743347	500000000	145	153.1	0.85	558
N:GEXP:BIN2:chr12:51674822:51718452:-:51411	BIN2	GEXP	12	51674822	51718452	N:GEXP:CD96:chr3:111260926:111384597:+:10225	CD96	GEXP	3	111260926	111384597	500000000	144.9	152.9	0.85	558
N:GEXP:CD96:chr3:111260926:111384597:+:10225	CD96	GEXP	3	111260926	111384597	N:GEXP:SLAMF1:chr1:160579891:160617081:-:6504	SLAMF1	GEXP	1	160579891	160617081	500000000	144.7	152.8	0.85	558
N:GEXP:ABCD2:chr12:39945022:40013843:-:225	ABCD2	GEXP	12	39945022	40013843	N:GEXP:CD96:chr3:111260926:111384597:+:10225	CD96	GEXP	3	111260926	111384597	500000000	144.4	152.5	0.84	558
N:GEXP:CCL5:chr17:34198496:34207377:-:6352	CCL5	GEXP	17	34198496	34207377	N:GEXP:CD96:chr3:111260926:111384597:+:10225	CD96	GEXP	3	111260926	111384597	500000000	144.3	152.4	0.84	558
N:GEXP:CD48:chr1:160648536:160681585:-:962	CD48	GEXP	1	160648536	160681585	N:GEXP:CD96:chr3:111260926:111384597:+:10225	CD96	GEXP	3	111260926	111384597	500000000	143.2	151.3	0.84	558
N:GEXP:CD226:chr18:67530193:67624232:-:10666	CD226	GEXP	18	67530193	67624232	N:GEXP:CD96:chr3:111260926:111384597:+:10225	CD96	GEXP	3	111260926	111384597	500000000	143.2	151.2	0.84	558
N:GEXP:CD96:chr3:111260926:111384597:+:10225	CD96	GEXP	3	111260926	111384597	N:GEXP:SPN:chr16:29674300:29681823:+:6693	SPN	GEXP	16	29674300	29681823	500000000	142.6	150.6	0.84	558
N:GEXP:CD96:chr3:111260926:111384597:+:10225	CD96	GEXP	3	111260926	111384597	N:GEXP:PTPN22:chr1:114356433:114414375:-:26191	PTPN22	GEXP	1	114356433	114414375	500000000	141.1	149.1	0.84	558
N:GEXP:CD96:chr3:111260926:111384597:+:10225	CD96	GEXP	3	111260926	111384597	N:GEXP:SASH3:chrX:128913892:128929176:+:54440	SASH3	GEXP	X	128913892	128929176	500000000	140.3	148.4	0.84	558
N:GEXP:CD96:chr3:111260926:111384597:+:10225	CD96	GEXP	3	111260926	111384597	N:GEXP:GZMK:chr5:54320107:54329960:+:3003	GZMK	GEXP	5	54320107	54329960	500000000	140.2	148.3	0.84	558
N:GEXP:CD96:chr3:111260926:111384597:+:10225	CD96	GEXP	3	111260926	111384597	N:GEXP:CYTIP:chr2:158271131:158345473:-:9595	CYTIP	GEXP	2	158271131	158345473	500000000	137	145.1	0.83	558
N:GEXP:CD96:chr3:111260926:111384597:+:10225	CD96	GEXP	3	111260926	111384597	N:GEXP:FASLG:chr1:172628185:172636012:+:356	FASLG	GEXP	1	172628185	172636012	500000000	136.6	144.7	0.83	558
N:GEXP:CD96:chr3:111260926:111384597:+:10225	CD96	GEXP	3	111260926	111384597	N:GEXP:EVI2B:chr17:29630788:29641130:-:2124	EVI2B	GEXP	17	29630788	29641130	500000000	136.7	144.7	0.83	558
N:GEXP:BTLA:chr3:112182813:112218408:-:151888	BTLA	GEXP	3	112182813	112218408	N:GEXP:CD96:chr3:111260926:111384597:+:10225	CD96	GEXP	3	111260926	111384597	798216	134.9	143	0.83	558
N:GEXP:CD96:chr3:111260926:111384597:+:10225	CD96	GEXP	3	111260926	111384597	N:GEXP:FCRL6:chr1:159770301:159786047:+:343413	FCRL6	GEXP	1	159770301	159786047	500000000	134.1	142.2	0.83	558
N:GEXP:CD96:chr3:111260926:111384597:+:10225	CD96	GEXP	3	111260926	111384597	N:GEXP:GZMA:chr5:54398474:54406080:+:3001	GZMA	GEXP	5	54398474	54406080	500000000	132.9	141	0.83	558
N:GEXP:CD96:chr3:111260926:111384597:+:10225	CD96	GEXP	3	111260926	111384597	N:GEXP:IL12RB1:chr19:18170371:18209626:-:3594	IL12RB1	GEXP	19	18170371	18209626	500000000	132.3	140.4	0.83	558
N:GEXP:CD96:chr3:111260926:111384597:+:10225	CD96	GEXP	3	111260926	111384597	N:GEXP:TESPA1:chr12:55343865:55378456:-:9840	TESPA1	GEXP	12	55343865	55378456	500000000	130.1	138.2	0.82	558
N:GEXP:CD96:chr3:111260926:111384597:+:10225	CD96	GEXP	3	111260926	111384597	N:GEXP:LY9:chr1:160765928:160798045:+:4063	LY9	GEXP	1	160765928	160798045	500000000	130	138.1	0.82	558
N:GEXP:CD96:chr3:111260926:111384597:+:10225	CD96	GEXP	3	111260926	111384597	N:GEXP:SLA:chr8:134048973:134115310:-:6503	SLA	GEXP	8	134048973	134115310	500000000	128.7	136.8	0.82	558
N:GEXP:CD96:chr3:111260926:111384597:+:10225	CD96	GEXP	3	111260926	111384597	N:GEXP:DOCK2:chr5:169064251:169510386:+:1794	DOCK2	GEXP	5	169064251	169510386	500000000	127.5	135.6	0.82	558
N:GEXP:CD96:chr3:111260926:111384597:+:10225	CD96	GEXP	3	111260926	111384597	N:GEXP:IL10RA:chr11:117857106:117872199:+:3587	IL10RA	GEXP	11	117857106	117872199	500000000	126.9	134.9	0.82	558
N:GEXP:CD96:chr3:111260926:111384597:+:10225	CD96	GEXP	3	111260926	111384597	N:GEXP:SIT1:chr9:35649297:35650947:-:27240	SIT1	GEXP	9	35649297	35650947	500000000	126.2	134.2	0.82	558
N:GEXP:CD96:chr3:111260926:111384597:+:10225	CD96	GEXP	3	111260926	111384597	N:GEXP:NKG7:chr19:51874874:51875960:-:4818	NKG7	GEXP	19	51874874	51875960	500000000	124.7	132.8	0.81	558
N:GEXP:CD96:chr3:111260926:111384597:+:10225	CD96	GEXP	3	111260926	111384597	N:GEXP:KLRB1:chr12:9747870:9760497:-:3820	KLRB1	GEXP	12	9747870	9760497	500000000	123.7	131.7	0.81	558
N:GEXP:CD96:chr3:111260926:111384597:+:10225	CD96	GEXP	3	111260926	111384597	N:GEXP:IL21R:chr16:27413483:27463363:+:50615	IL21R	GEXP	16	27413483	27463363	500000000	123.3	131.3	0.81	558
N:GEXP:CD244:chr1:160799950:160832692:-:51744	CD244	GEXP	1	160799950	160832692	N:GEXP:CD96:chr3:111260926:111384597:+:10225	CD96	GEXP	3	111260926	111384597	500000000	122.8	130.9	0.81	558
N:GEXP:ARHGAP15:chr2:143886899:144525921:+:55843	ARHGAP15	GEXP	2	143886899	144525921	N:GEXP:CD96:chr3:111260926:111384597:+:10225	CD96	GEXP	3	111260926	111384597	500000000	122.6	130.7	0.81	558
N:GEXP:CD96:chr3:111260926:111384597:+:10225	CD96	GEXP	3	111260926	111384597	N:GEXP:RHOH:chr4:40198527:40246281:+:399	RHOH	GEXP	4	40198527	40246281	500000000	122.6	130.6	0.81	558
N:GEXP:CD27:chr12:6554051:6560884:+:939	CD27	GEXP	12	6554051	6560884	N:GEXP:CD96:chr3:111260926:111384597:+:10225	CD96	GEXP	3	111260926	111384597	500000000	122.5	130.6	0.81	558
N:GEXP:CD69:chr12:9905082:9913497:-:969	CD69	GEXP	12	9905082	9913497	N:GEXP:CD96:chr3:111260926:111384597:+:10225	CD96	GEXP	3	111260926	111384597	500000000	122.4	130.5	0.81	558
N:GEXP:CD96:chr3:111260926:111384597:+:10225	CD96	GEXP	3	111260926	111384597	N:GEXP:GZMH:chr14:25075693:25078864:-:2999	GZMH	GEXP	14	25075693	25078864	500000000	121.9	130	0.81	558
N:GEXP:CD96:chr3:111260926:111384597:+:10225	CD96	GEXP	3	111260926	111384597	N:GEXP:TAGAP:chr6:159456027:159466184:-:117289	TAGAP	GEXP	6	159456027	159466184	500000000	121.6	129.7	0.81	558
N:GEXP:CD96:chr3:111260926:111384597:+:10225	CD96	GEXP	3	111260926	111384597	N:GEXP:EVI2A:chr17:29643428:29648767:-:2123	EVI2A	GEXP	17	29643428	29648767	500000000	121.2	129.3	0.81	558
N:GEXP:CD96:chr3:111260926:111384597:+:10225	CD96	GEXP	3	111260926	111384597	N:GEXP:ICOS:chr2:204801471:204826298:+:29851	ICOS	GEXP	2	204801471	204826298	500000000	120.8	128.9	0.81	558
N:GEXP:CD96:chr3:111260926:111384597:+:10225	CD96	GEXP	3	111260926	111384597	N:GEXP:PTPRCAP:chr11:67202981:67205153:-:5790	PTPRCAP	GEXP	11	67202981	67205153	500000000	120.7	128.8	0.81	558
N:GEXP:CD96:chr3:111260926:111384597:+:10225	CD96	GEXP	3	111260926	111384597	N:GEXP:LPXN:chr11:58294344:58345693:-:9404	LPXN	GEXP	11	58294344	58345693	500000000	119.9	127.9	0.81	558
N:GEXP:CD96:chr3:111260926:111384597:+:10225	CD96	GEXP	3	111260926	111384597	N:GEXP:SAMSN1:chr21:15857549:15955723:-:64092	SAMSN1	GEXP	21	15857549	15955723	500000000	119.6	127.7	0.81	558
N:GEXP:CD96:chr3:111260926:111384597:+:10225	CD96	GEXP	3	111260926	111384597	N:GEXP:SEPT1:chr16:30389454:30394171:-:1731	2020-09-01	GEXP	16	30389454	30394171	500000000	119	127.1	0.8	558
N:GEXP:CD96:chr3:111260926:111384597:+:10225	CD96	GEXP	3	111260926	111384597	N:GEXP:NCKAP1L:chr12:54891495:54936899:+:3071	NCKAP1L	GEXP	12	54891495	54936899	500000000	118.9	126.9	0.8	558
N:GEXP:CD96:chr3:111260926:111384597:+:10225	CD96	GEXP	3	111260926	111384597	N:GEXP:SP140:chr2:231090445:231223847:+:11262	SP140	GEXP	2	231090445	231223847	500000000	118.6	126.7	0.8	558
N:GEXP:CD53:chr1:111413821:111442558:+:963	CD53	GEXP	1	111413821	111442558	N:GEXP:CD96:chr3:111260926:111384597:+:10225	CD96	GEXP	3	111260926	111384597	500000000	118.5	126.6	0.8	558
N:GEXP:CD96:chr3:111260926:111384597:+:10225	CD96	GEXP	3	111260926	111384597	N:GEXP:STAT4:chr2:191894302:192038902:-:6775	STAT4	GEXP	2	191894302	192038902	500000000	117.2	125.3	0.8	558
N:GEXP:CD96:chr3:111260926:111384597:+:10225	CD96	GEXP	3	111260926	111384597	N:GEXP:WAS:chrX:48542186:48549817:+:7454	WAS	GEXP	X	48542186	48549817	500000000	116.9	125	0.8	558
N:GEXP:CD96:chr3:111260926:111384597:+:10225	CD96	GEXP	3	111260926	111384597	N:GEXP:GPR18:chr13:99906967:99910840:-:2841	GPR18	GEXP	13	99906967	99910840	500000000	116.1	124.1	0.8	558
N:GEXP:CD96:chr3:111260926:111384597:+:10225	CD96	GEXP	3	111260926	111384597	N:METH:C10orf10:chr10:45474317:::cg17186163_5pUTR	C10orf10 (5pUTR) cg17186163	METH	10	45474317		500000000	115.5	123.9	0.8	558
N:GEXP:CD96:chr3:111260926:111384597:+:10225	CD96	GEXP	3	111260926	111384597	N:GEXP:LCP2:chr5:169675088:169724822:-:3937	LCP2	GEXP	5	169675088	169724822	500000000	115.6	123.7	0.8	558
N:GEXP:CD96:chr3:111260926:111384597:+:10225	CD96	GEXP	3	111260926	111384597	N:GEXP:SNX20:chr16:50700211:50715264:-:124460	SNX20	GEXP	16	50700211	50715264	500000000	114.3	122.3	0.8	558
N:GEXP:CD96:chr3:111260926:111384597:+:10225	CD96	GEXP	3	111260926	111384597	N:GEXP:KCNA3:chr1:111214310:111217655:-:3738	KCNA3	GEXP	1	111214310	111217655	500000000	114.2	122.2	0.8	558
N:GEXP:CD96:chr3:111260926:111384597:+:10225	CD96	GEXP	3	111260926	111384597	N:GEXP:SLFN12L:chr17:33791268:33864880:-:342615	SLFN12L	GEXP	17	33791268	33864880	500000000	112.3	120.4	0.79	558
N:GEXP:CD96:chr3:111260926:111384597:+:10225	CD96	GEXP	3	111260926	111384597	N:GEXP:LAX1:chr1:203734284:203745480:+:54900	LAX1	GEXP	1	203734284	203745480	500000000	112.1	120.2	0.79	558
N:GEXP:CD96:chr3:111260926:111384597:+:10225	CD96	GEXP	3	111260926	111384597	N:METH:ARMC10:chr7:102714871:::cg22799850_TSS1500_NShore	ARMC10 (TSS1500, NShore) cg22799850	METH	7	102714871		500000000	110.9	119.4	0.79	558
N:GEXP:CD96:chr3:111260926:111384597:+:10225	CD96	GEXP	3	111260926	111384597	N:METH:GRB7:chr17:37894413:::cg17740645_TSS200	GRB7 (TSS200) cg17740645	METH	17	37894413		500000000	110	118.5	0.79	557
N:GEXP:CD96:chr3:111260926:111384597:+:10225	CD96	GEXP	3	111260926	111384597	N:GEXP:MYO1F:chr19:8585674:8642331:-:4542	MYO1F	GEXP	19	8585674	8642331	500000000	110.2	118.3	0.79	558
N:GEXP:CD96:chr3:111260926:111384597:+:10225	CD96	GEXP	3	111260926	111384597	N:GEXP:PRF1:chr10:72357104:72362531:-:5551	PRF1	GEXP	10	72357104	72362531	500000000	110.1	118.1	0.79	558
N:GEXP:CD96:chr3:111260926:111384597:+:10225	CD96	GEXP	3	111260926	111384597	N:GEXP:DOCK10:chr2:225629807:225907330:-:55619	DOCK10	GEXP	2	225629807	225907330	500000000	110	118.1	0.79	558
N:GEXP:CD96:chr3:111260926:111384597:+:10225	CD96	GEXP	3	111260926	111384597	N:GEXP:MYO1G:chr7:45002260:45018704:-:64005	MYO1G	GEXP	7	45002260	45018704	500000000	109.9	117.9	0.79	558
N:GEXP:CD96:chr3:111260926:111384597:+:10225	CD96	GEXP	3	111260926	111384597	N:GEXP:PTPN7:chr1:202116141:202130716:-:5778	PTPN7	GEXP	1	202116141	202130716	500000000	109.7	117.8	0.79	558
N:GEXP:CD96:chr3:111260926:111384597:+:10225	CD96	GEXP	3	111260926	111384597	N:GEXP:GZMM:chr19:544027:549919:+:3004	GZMM	GEXP	19	544027	549919	500000000	109	117	0.79	558
N:GEXP:CD96:chr3:111260926:111384597:+:10225	CD96	GEXP	3	111260926	111384597	N:GEXP:FYB:chr5:39105354:39270759:-:2533	FYB	GEXP	5	39105354	39270759	500000000	108.6	116.7	0.78	558
N:GEXP:AMICA1:chr11:118064442:118095809:-:120425	AMICA1	GEXP	11	118064442	118095809	N:GEXP:CD96:chr3:111260926:111384597:+:10225	CD96	GEXP	3	111260926	111384597	500000000	108.1	116.2	0.78	558
N:GEXP:CD96:chr3:111260926:111384597:+:10225	CD96	GEXP	3	111260926	111384597	N:GEXP:GIMAP5:chr7:150419341:150447121:+:55340	GIMAP5	GEXP	7	150419341	150447121	500000000	107.5	115.6	0.78	558
N:GEXP:CD96:chr3:111260926:111384597:+:10225	CD96	GEXP	3	111260926	111384597	N:GEXP:GBP4:chr1:89646831:89664633:-:115361	GBP4	GEXP	1	89646831	89664633	500000000	107.5	115.6	0.78	558
N:GEXP:CD4:chr12:6898638:6929976:+:920	CD4	GEXP	12	6898638	6929976	N:GEXP:CD96:chr3:111260926:111384597:+:10225	CD96	GEXP	3	111260926	111384597	500000000	107.6	115.6	0.78	558
N:GEXP:CD96:chr3:111260926:111384597:+:10225	CD96	GEXP	3	111260926	111384597	N:GEXP:SLAMF7:chr1:160709077:160724601:+:57823	SLAMF7	GEXP	1	160709077	160724601	500000000	107.4	115.5	0.78	558
N:GEXP:CD96:chr3:111260926:111384597:+:10225	CD96	GEXP	3	111260926	111384597	N:GEXP:CORO1A:chr16:30194731:30200575:+:11151	CORO1A	GEXP	16	30194731	30200575	500000000	107.3	115.3	0.78	558
N:GEXP:CCR4:chr3:32993066:32996403:+:1233	CCR4	GEXP	3	32993066	32996403	N:GEXP:CD96:chr3:111260926:111384597:+:10225	CD96	GEXP	3	111260926	111384597	78264523	106.4	114.5	0.78	558
N:GEXP:CD96:chr3:111260926:111384597:+:10225	CD96	GEXP	3	111260926	111384597	N:GEXP:GAB3:chrX:153903527:153979858:-:139716	GAB3	GEXP	X	153903527	153979858	500000000	105.3	113.3	0.78	558
N:GEXP:CD96:chr3:111260926:111384597:+:10225	CD96	GEXP	3	111260926	111384597	N:GEXP:LCP1:chr13:46700058:46756459:-:3936	LCP1	GEXP	13	46700058	46756459	500000000	105.1	113.1	0.78	558
N:GEXP:CD96:chr3:111260926:111384597:+:10225	CD96	GEXP	3	111260926	111384597	N:GEXP:IPCEF1:chr6:154475631:154677926:-:26034	IPCEF1	GEXP	6	154475631	154677926	500000000	105	113.1	0.78	558
N:GEXP:CD96:chr3:111260926:111384597:+:10225	CD96	GEXP	3	111260926	111384597	N:GEXP:GPR65:chr14:88471468:88481155:+:8477	GPR65	GEXP	14	88471468	88481155	500000000	104.5	112.5	0.78	558
N:GEXP:ARHGAP25:chr2:68906746:69053957:+:9938	ARHGAP25	GEXP	2	68906746	69053957	N:GEXP:CD96:chr3:111260926:111384597:+:10225	CD96	GEXP	3	111260926	111384597	500000000	104	112.1	0.77	558
N:GEXP:CD96:chr3:111260926:111384597:+:10225	CD96	GEXP	3	111260926	111384597	N:GEXP:GBP5:chr1:89724634:89738544:-:115362	GBP5	GEXP	1	89724634	89738544	500000000	103.8	111.9	0.77	558
N:GEXP:CD28:chr2:204571198:204603636:+:940	CD28	GEXP	2	204571198	204603636	N:GEXP:CD96:chr3:111260926:111384597:+:10225	CD96	GEXP	3	111260926	111384597	500000000	103.5	111.6	0.77	558
N:GEXP:CD96:chr3:111260926:111384597:+:10225	CD96	GEXP	3	111260926	111384597	N:GEXP:LOC100233209:chr12:47602203:47610226:-:100233209	LOC100233209	GEXP	12	47602203	47610226	500000000	102.9	111	0.77	558
N:GEXP:CD96:chr3:111260926:111384597:+:10225	CD96	GEXP	3	111260926	111384597	N:GEXP:LTA:chr6:31539876:31542098:+:4049	LTA	GEXP	6	31539876	31542098	500000000	102.8	110.9	0.77	558
N:GEXP:CD96:chr3:111260926:111384597:+:10225	CD96	GEXP	3	111260926	111384597	N:GEXP:TNFSF13B:chr13:108921977:108960832:+:10673	TNFSF13B	GEXP	13	108921977	108960832	500000000	102.6	110.7	0.77	558
N:GEXP:CD96:chr3:111260926:111384597:+:10225	CD96	GEXP	3	111260926	111384597	N:GEXP:IRF4:chr6:391739:411443:+:3662	IRF4	GEXP	6	391739	411443	500000000	102.3	110.4	0.77	558
N:GEXP:CD96:chr3:111260926:111384597:+:10225	CD96	GEXP	3	111260926	111384597	N:GEXP:PDCD1:chr2:242792033:242801058:-:5133	PDCD1	GEXP	2	242792033	242801058	500000000	101.9	110	0.77	558
N:GEXP:CD96:chr3:111260926:111384597:+:10225	CD96	GEXP	3	111260926	111384597	N:GEXP:GIMAP4:chr7:150264458:150271041:+:55303	GIMAP4	GEXP	7	150264458	150271041	500000000	101.2	109.3	0.77	558
N:GEXP:CD96:chr3:111260926:111384597:+:10225	CD96	GEXP	3	111260926	111384597	N:GEXP:CECR1:chr22:17660192:17702738:-:51816	CECR1	GEXP	22	17660192	17702738	500000000	101	109.1	0.77	558
N:GEXP:CD96:chr3:111260926:111384597:+:10225	CD96	GEXP	3	111260926	111384597	N:GEXP:SIGLEC10:chr19:51913275:51921057:-:89790	SIGLEC10	GEXP	19	51913275	51921057	500000000	99.8	107.9	0.77	558
N:GEXP:CD96:chr3:111260926:111384597:+:10225	CD96	GEXP	3	111260926	111384597	N:GEXP:SAMD3:chr6:130465461:130686570:-:154075	SAMD3	GEXP	6	130465461	130686570	500000000	99.8	107.9	0.77	558
N:GEXP:CD96:chr3:111260926:111384597:+:10225	CD96	GEXP	3	111260926	111384597	N:GEXP:IL16:chr15:81475093:81605104:+:3603	IL16	GEXP	15	81475093	81605104	500000000	99.9	107.9	0.77	558
N:GEXP:CD96:chr3:111260926:111384597:+:10225	CD96	GEXP	3	111260926	111384597	N:GEXP:DOCK8:chr9:214865:465259:+:81704	DOCK8	GEXP	9	214865	465259	500000000	98.9	107	0.76	558
N:GEXP:CD96:chr3:111260926:111384597:+:10225	CD96	GEXP	3	111260926	111384597	N:METH:UGDH:chr4:39529866:::cg10094443_TSS1500_SShore	UGDH (TSS1500, SShore) cg10094443	METH	4	39529866		500000000	98	106.5	0.76	558
N:GEXP:CD96:chr3:111260926:111384597:+:10225	CD96	GEXP	3	111260926	111384597	N:GEXP:HCLS1:chr3:121350246:121379791:-:3059	HCLS1	GEXP	3	121350246	121379791	9965649	98.2	106.3	0.76	558
N:GEXP:CD96:chr3:111260926:111384597:+:10225	CD96	GEXP	3	111260926	111384597	N:GEXP:KLHL6:chr3:183205319:183273499:-:89857	KLHL6	GEXP	3	183205319	183273499	71820722	97.6	105.6	0.76	558
N:GEXP:CD96:chr3:111260926:111384597:+:10225	CD96	GEXP	3	111260926	111384597	N:GEXP:IL18RAP:chr2:103035254:103069024:+:8807	IL18RAP	GEXP	2	103035254	103069024	500000000	97.5	105.5	0.76	558
N:GEXP:CD96:chr3:111260926:111384597:+:10225	CD96	GEXP	3	111260926	111384597	N:GEXP:TNFSF8:chr9:117655623:117692875:-:944	TNFSF8	GEXP	9	117655623	117692875	500000000	97.1	105.2	0.76	558
N:GEXP:CD96:chr3:111260926:111384597:+:10225	CD96	GEXP	3	111260926	111384597	N:GEXP:PLA2G2D:chr1:20438434:20446008:-:26279	PLA2G2D	GEXP	1	20438434	20446008	500000000	97	105.1	0.76	558
N:GEXP:CD96:chr3:111260926:111384597:+:10225	CD96	GEXP	3	111260926	111384597	N:GEXP:CXCR3:chrX:70835766:70838367:-:2833	CXCR3	GEXP	X	70835766	70838367	500000000	97	105.1	0.76	558
N:GEXP:CD96:chr3:111260926:111384597:+:10225	CD96	GEXP	3	111260926	111384597	N:GEXP:SCIMP:chr17:5113901:5138083:-:388325	SCIMP	GEXP	17	5113901	5138083	500000000	96.8	104.8	0.76	558
N:GEXP:CD96:chr3:111260926:111384597:+:10225	CD96	GEXP	3	111260926	111384597	N:GEXP:RCSD1:chr1:167599474:167675486:+:92241	RCSD1	GEXP	1	167599474	167675486	500000000	96.5	104.6	0.76	558
N:GEXP:CD96:chr3:111260926:111384597:+:10225	CD96	GEXP	3	111260926	111384597	N:GEXP:PARVG:chr22:44568836:44603035:+:64098	PARVG	GEXP	22	44568836	44603035	500000000	96.3	104.4	0.76	558
N:GEXP:CD96:chr3:111260926:111384597:+:10225	CD96	GEXP	3	111260926	111384597	N:GEXP:PRKCB:chr16:23847300:24231932:+:5579	PRKCB	GEXP	16	23847300	24231932	500000000	96	104	0.76	558
N:GEXP:CD96:chr3:111260926:111384597:+:10225	CD96	GEXP	3	111260926	111384597	N:GEXP:EOMES:chr3:27757886:27764206:-:8320	EOMES	GEXP	3	27757886	27764206	83496720	95.9	104	0.76	558
N:GEXP:ARHGAP30:chr1:161016732:161039760:-:257106	ARHGAP30	GEXP	1	161016732	161039760	N:GEXP:CD96:chr3:111260926:111384597:+:10225	CD96	GEXP	3	111260926	111384597	500000000	95.9	104	0.76	558
N:GEXP:CD96:chr3:111260926:111384597:+:10225	CD96	GEXP	3	111260926	111384597	N:GEXP:LAG3:chr12:6881670:6887621:+:3902	LAG3	GEXP	12	6881670	6887621	500000000	95.7	103.8	0.76	558
N:GEXP:CD52:chr1:26644411:26647014:+:1043	CD52	GEXP	1	26644411	26647014	N:GEXP:CD96:chr3:111260926:111384597:+:10225	CD96	GEXP	3	111260926	111384597	500000000	95.5	103.6	0.76	558
N:GEXP:CD96:chr3:111260926:111384597:+:10225	CD96	GEXP	3	111260926	111384597	N:GEXP:PSTPIP1:chr15:77287021:77329671:+:9051	PSTPIP1	GEXP	15	77287021	77329671	500000000	95.2	103.3	0.76	558
N:GEXP:C5orf20:chr5:134779904:134783038:-:140947	C5orf20	GEXP	5	134779904	134783038	N:GEXP:CD96:chr3:111260926:111384597:+:10225	CD96	GEXP	3	111260926	111384597	500000000	95.1	103.2	0.75	558
N:GEXP:CD96:chr3:111260926:111384597:+:10225	CD96	GEXP	3	111260926	111384597	N:GEXP:TMEM156:chr4:38968441:39034041:-:80008	TMEM156	GEXP	4	38968441	39034041	500000000	95	103.1	0.75	558
N:GEXP:BTK:chrX:100604435:100645770:-:695	BTK	GEXP	X	100604435	100645770	N:GEXP:CD96:chr3:111260926:111384597:+:10225	CD96	GEXP	3	111260926	111384597	500000000	94.8	102.9	0.75	558
N:GEXP:CD96:chr3:111260926:111384597:+:10225	CD96	GEXP	3	111260926	111384597	N:GEXP:GNGT2:chr17:47283596:47287936:-:2793	GNGT2	GEXP	17	47283596	47287936	500000000	94.6	102.7	0.75	558
N:GEXP:CD96:chr3:111260926:111384597:+:10225	CD96	GEXP	3	111260926	111384597	N:GEXP:FCRL3:chr1:157646271:157670775:-:115352	FCRL3	GEXP	1	157646271	157670775	500000000	94.5	102.6	0.75	558
N:GEXP:CD200R1:chr3:112641532:112693937:-:131450	CD200R1	GEXP	3	112641532	112693937	N:GEXP:CD96:chr3:111260926:111384597:+:10225	CD96	GEXP	3	111260926	111384597	1256935	94.4	102.5	0.75	558
N:GEXP:ARHGEF6:chrX:135747712:135863503:-:9459	ARHGEF6	GEXP	X	135747712	135863503	N:GEXP:CD96:chr3:111260926:111384597:+:10225	CD96	GEXP	3	111260926	111384597	500000000	94.3	102.4	0.75	558
N:GEXP:CD96:chr3:111260926:111384597:+:10225	CD96	GEXP	3	111260926	111384597	N:GEXP:CST7:chr20:24929866:24940564:+:8530	CST7	GEXP	20	24929866	24940564	500000000	94	102	0.75	558
N:GEXP:CD96:chr3:111260926:111384597:+:10225	CD96	GEXP	3	111260926	111384597	N:GEXP:LILRB1:chr19:55128629:55149004:+:10859	LILRB1	GEXP	19	55128629	55149004	500000000	93.5	101.6	0.75	558
N:GEXP:CD96:chr3:111260926:111384597:+:10225	CD96	GEXP	3	111260926	111384597	N:GEXP:IKZF3:chr17:37921199:38020441:-:22806	IKZF3	GEXP	17	37921199	38020441	500000000	93.4	101.5	0.75	558
N:GEXP:CD40LG:chrX:135730336:135742549:+:959	CD40LG	GEXP	X	135730336	135742549	N:GEXP:CD96:chr3:111260926:111384597:+:10225	CD96	GEXP	3	111260926	111384597	500000000	93.4	101.4	0.75	558
N:GEXP:CD96:chr3:111260926:111384597:+:10225	CD96	GEXP	3	111260926	111384597	N:METH:ZNF641:chr12:48745136:::cg05795313_TSS1500_SShore	ZNF641 (TSS1500, SShore) cg05795313	METH	12	48745136		500000000	92.7	101.2	0.75	558
N:GEXP:CD84:chr1:160510884:160549306:-:8832	CD84	GEXP	1	160510884	160549306	N:GEXP:CD96:chr3:111260926:111384597:+:10225	CD96	GEXP	3	111260926	111384597	500000000	93.1	101.2	0.75	558
N:GEXP:CD37:chr19:49838428:49843861:+:951	CD37	GEXP	19	49838428	49843861	N:GEXP:CD96:chr3:111260926:111384597:+:10225	CD96	GEXP	3	111260926	111384597	500000000	92.9	100.9	0.75	558
N:GEXP:ABI3:chr17:47287589:47300587:+:51225	ABI3	GEXP	17	47287589	47300587	N:GEXP:CD96:chr3:111260926:111384597:+:10225	CD96	GEXP	3	111260926	111384597	500000000	92.8	100.9	0.75	558
N:GEXP:CD96:chr3:111260926:111384597:+:10225	CD96	GEXP	3	111260926	111384597	N:METH:TMEM159:chr16:21171084:::cg25957124_5pUTR_SShore	TMEM159 (5pUTR, SShore) cg25957124	METH	16	21171084		500000000	92.3	100.8	0.75	558
N:GEXP:CD96:chr3:111260926:111384597:+:10225	CD96	GEXP	3	111260926	111384597	N:METH:CSNK1E:chr22:38714416:::cg01441777_TSS1500_SShore	CSNK1E (TSS1500, SShore) cg01441777	METH	22	38714416		500000000	92.1	100.6	0.75	558
N:GEXP:CD96:chr3:111260926:111384597:+:10225	CD96	GEXP	3	111260926	111384597	N:GEXP:DOK2:chr8:21563902:21771205:-:9046	DOK2	GEXP	8	21563902	21771205	500000000	92.5	100.5	0.75	558
N:GEXP:CD96:chr3:111260926:111384597:+:10225	CD96	GEXP	3	111260926	111384597	N:GEXP:CXCL13:chr4:78432907:78532988:+:10563	CXCL13	GEXP	4	78432907	78532988	500000000	92.3	100.4	0.75	558
N:GEXP:CD96:chr3:111260926:111384597:+:10225	CD96	GEXP	3	111260926	111384597	N:GEXP:PIK3CG:chr7:106505723:106547592:+:5294	PIK3CG	GEXP	7	106505723	106547592	500000000	92.2	100.3	0.75	558
N:GEXP:CD96:chr3:111260926:111384597:+:10225	CD96	GEXP	3	111260926	111384597	N:METH:BCL2L2:chr14:23775777:::cg25149155_TSS1500_SShelf	BCL2L2 (TSS1500, SShelf) cg25149155	METH	14	23775777		500000000	91.7	100.2	0.75	558
N:GEXP:CD96:chr3:111260926:111384597:+:10225	CD96	GEXP	3	111260926	111384597	N:METH:BCL2L2:chr14:23775794:::cg05877109_TSS1500_SShelf	BCL2L2 (TSS1500, SShelf) cg05877109	METH	14	23775794		500000000	91.6	100.1	0.75	558
N:GEXP:CD96:chr3:111260926:111384597:+:10225	CD96	GEXP	3	111260926	111384597	N:GEXP:PIK3R5:chr17:8782233:8869029:-:23533	PIK3R5	GEXP	17	8782233	8869029	500000000	91.8	99.9	0.75	558
N:GEXP:CD96:chr3:111260926:111384597:+:10225	CD96	GEXP	3	111260926	111384597	N:GEXP:FOXP3:chrX:49106897:49121288:-:50943	FOXP3	GEXP	X	49106897	49121288	500000000	91.6	99.7	0.75	558
N:GEXP:CD96:chr3:111260926:111384597:+:10225	CD96	GEXP	3	111260926	111384597	N:GEXP:PPP1R16B:chr20:37434348:37551667:+:26051	PPP1R16B	GEXP	20	37434348	37551667	500000000	90.6	98.7	0.74	558
N:GEXP:CD96:chr3:111260926:111384597:+:10225	CD96	GEXP	3	111260926	111384597	N:GEXP:ST8SIA4:chr5:100142639:100238987:-:7903	ST8SIA4	GEXP	5	100142639	100238987	500000000	90.6	98.6	0.74	558
N:GEXP:CD96:chr3:111260926:111384597:+:10225	CD96	GEXP	3	111260926	111384597	N:GEXP:TFEC:chr7:115575202:115799950:-:22797	TFEC	GEXP	7	115575202	115799950	500000000	90.2	98.3	0.74	558
N:GEXP:CCR2:chr3:46395235:46402413:+:729230	CCR2	GEXP	3	46395235	46402413	N:GEXP:CD96:chr3:111260926:111384597:+:10225	CD96	GEXP	3	111260926	111384597	64858513	90.3	98.3	0.74	558
N:GEXP:CD96:chr3:111260926:111384597:+:10225	CD96	GEXP	3	111260926	111384597	N:GEXP:HLA-DOA:chr6:32971960:32977389:-:3111	HLA-DOA	GEXP	6	32971960	32977389	500000000	89.7	97.8	0.74	558
N:GEXP:CD96:chr3:111260926:111384597:+:10225	CD96	GEXP	3	111260926	111384597	N:GEXP:CYBB:chrX:37639270:37672714:+:1536	CYBB	GEXP	X	37639270	37672714	500000000	89.1	97.2	0.74	558
N:GEXP:CD96:chr3:111260926:111384597:+:10225	CD96	GEXP	3	111260926	111384597	N:GEXP:MPEG1:chr11:58975983:58980494:-:219972	MPEG1	GEXP	11	58975983	58980494	500000000	88.7	96.8	0.74	558
N:GEXP:CD96:chr3:111260926:111384597:+:10225	CD96	GEXP	3	111260926	111384597	N:METH:LTBR:chr12:6493767:::cg15784615_Body_SShore	LTBR (Body, SShore) cg15784615	METH	12	6493767		500000000	87.9	96.4	0.74	558
N:GEXP:CD96:chr3:111260926:111384597:+:10225	CD96	GEXP	3	111260926	111384597	N:GEXP:CXCL9:chr4:76922623:76928641:-:4283	CXCL9	GEXP	4	76922623	76928641	500000000	88.3	96.4	0.74	558
N:GEXP:CD96:chr3:111260926:111384597:+:10225	CD96	GEXP	3	111260926	111384597	N:GEXP:P2RY13:chr3:151044096:151047337:-:53829	P2RY13	GEXP	3	151044096	151047337	39659499	88.2	96.3	0.74	558
N:GEXP:CD96:chr3:111260926:111384597:+:10225	CD96	GEXP	3	111260926	111384597	N:GEXP:ZNF683:chr1:26688125:26699266:-:257101	ZNF683	GEXP	1	26688125	26699266	500000000	88.2	96.3	0.74	558
N:GEXP:AOAH:chr7:36552549:36764154:-:313	AOAH	GEXP	7	36552549	36764154	N:GEXP:CD96:chr3:111260926:111384597:+:10225	CD96	GEXP	3	111260926	111384597	500000000	88.2	96.3	0.74	558
N:GEXP:CD96:chr3:111260926:111384597:+:10225	CD96	GEXP	3	111260926	111384597	N:GEXP:CTLA4:chr2:204732511:204738683:+:1493	CTLA4	GEXP	2	204732511	204738683	500000000	87.5	95.5	0.74	558
N:GEXP:CD96:chr3:111260926:111384597:+:10225	CD96	GEXP	3	111260926	111384597	N:METH:HBEGF:chr5:139725677:::cg01599709_Body_Island	HBEGF (Body, Island) cg01599709	METH	5	139725677		500000000	86.6	95.1	0.73	558
N:GEXP:CD96:chr3:111260926:111384597:+:10225	CD96	GEXP	3	111260926	111384597	N:GEXP:CYTH4:chr22:37678495:37711389:+:27128	CYTH4	GEXP	22	37678495	37711389	500000000	86.4	94.5	0.73	558
N:GEXP:CD96:chr3:111260926:111384597:+:10225	CD96	GEXP	3	111260926	111384597	N:GEXP:JAK3:chr19:17935591:17958841:-:3718	JAK3	GEXP	19	17935591	17958841	500000000	86.4	94.4	0.73	558
N:GEXP:CD96:chr3:111260926:111384597:+:10225	CD96	GEXP	3	111260926	111384597	N:GEXP:GIMAP7:chr7:150211945:150218161:+:168537	GIMAP7	GEXP	7	150211945	150218161	500000000	85.7	93.8	0.73	558
N:GEXP:CD96:chr3:111260926:111384597:+:10225	CD96	GEXP	3	111260926	111384597	N:METH:SOX9:chr17:70117530:::cg06391468_5pUTR_Island	SOX9 (5pUTR, Island) cg06391468	METH	17	70117530		500000000	84.8	93.2	0.73	558
N:GEXP:CD96:chr3:111260926:111384597:+:10225	CD96	GEXP	3	111260926	111384597	N:GEXP:RGS18:chr1:192127592:192154945:+:64407	RGS18	GEXP	1	192127592	192154945	500000000	85.2	93.2	0.73	558
N:GEXP:APOL3:chr22:36536371:36562225:-:80833	APOL3	GEXP	22	36536371	36562225	N:GEXP:CD96:chr3:111260926:111384597:+:10225	CD96	GEXP	3	111260926	111384597	500000000	84.8	92.9	0.73	558
N:GEXP:CD96:chr3:111260926:111384597:+:10225	CD96	GEXP	3	111260926	111384597	N:GEXP:MS4A6A:chr11:59939080:59952139:-:64231	MS4A6A	GEXP	11	59939080	59952139	500000000	84.6	92.7	0.73	558
N:GEXP:CD96:chr3:111260926:111384597:+:10225	CD96	GEXP	3	111260926	111384597	N:GEXP:GIMAP6:chr7:150322464:150329736:-:474344	GIMAP6	GEXP	7	150322464	150329736	500000000	84.6	92.7	0.73	558
N:GEXP:CD96:chr3:111260926:111384597:+:10225	CD96	GEXP	3	111260926	111384597	N:GEXP:CXCR2P1:chr2:218923878:218926013:-:3580	CXCR2P1	GEXP	2	218923878	218926013	500000000	84.6	92.7	0.73	558
N:GEXP:CD96:chr3:111260926:111384597:+:10225	CD96	GEXP	3	111260926	111384597	N:GEXP:WIPF1:chr2:175424302:175547627:-:7456	WIPF1	GEXP	2	175424302	175547627	500000000	84.5	92.5	0.73	558
N:GEXP:CD5:chr11:60869930:60895323:+:921	CD5	GEXP	11	60869930	60895323	N:GEXP:CD96:chr3:111260926:111384597:+:10225	CD96	GEXP	3	111260926	111384597	500000000	84.5	92.5	0.73	558
N:GEXP:CD96:chr3:111260926:111384597:+:10225	CD96	GEXP	3	111260926	111384597	N:METH:C17orf91:chr17:1618295:::cg19015264_Body_NShore	C17orf91 (Body, NShore) cg19015264	METH	17	1618295		500000000	83.8	92.3	0.75	518
N:GEXP:CD96:chr3:111260926:111384597:+:10225	CD96	GEXP	3	111260926	111384597	N:GEXP:TNFAIP8L2:chr1:151129105:151132225:+:79626	TNFAIP8L2	GEXP	1	151129105	151132225	500000000	84.2	92.2	0.73	558
N:GEXP:CD96:chr3:111260926:111384597:+:10225	CD96	GEXP	3	111260926	111384597	N:GEXP:FAM78A:chr9:134133465:134151906:-:286336	FAM78A	GEXP	9	134133465	134151906	500000000	83.9	92	0.73	558
N:GEXP:CD96:chr3:111260926:111384597:+:10225	CD96	GEXP	3	111260926	111384597	N:GEXP:IL18BP:chr11:71709958:71713965:+:10068	IL18BP	GEXP	11	71709958	71713965	500000000	83.8	91.9	0.73	558
N:GEXP:ADAMDEC1:chr8:24241798:24263526:+:27299	ADAMDEC1	GEXP	8	24241798	24263526	N:GEXP:CD96:chr3:111260926:111384597:+:10225	CD96	GEXP	3	111260926	111384597	500000000	83.5	91.6	0.73	558
N:GEXP:CD96:chr3:111260926:111384597:+:10225	CD96	GEXP	3	111260926	111384597	N:METH:CCDC78:chr16:776458:::cg16899442_5pUTR_NShore	CCDC78 (5pUTR, NShore) cg16899442	METH	16	776458		500000000	83	91.5	0.73	558
N:GEXP:CD96:chr3:111260926:111384597:+:10225	CD96	GEXP	3	111260926	111384597	N:GEXP:TLR7:chrX:12885202:12908480:+:51284	TLR7	GEXP	X	12885202	12908480	500000000	82.9	91	0.72	558
N:GEXP:CD96:chr3:111260926:111384597:+:10225	CD96	GEXP	3	111260926	111384597	N:METH:NCOR2:chr12:125003218:::cg22820108_5pUTR_Island	NCOR2 (5pUTR, Island) cg22820108	METH	12	125003218		500000000	82.4	90.9	0.72	558
N:GEXP:CD96:chr3:111260926:111384597:+:10225	CD96	GEXP	3	111260926	111384597	N:GEXP:SELPLG:chr12:109015680:109027670:-:6404	SELPLG	GEXP	12	109015680	109027670	500000000	82.8	90.9	0.72	558
N:GEXP:C16orf54:chr16:29753786:29757340:-:283897	C16orf54	GEXP	16	29753786	29757340	N:GEXP:CD96:chr3:111260926:111384597:+:10225	CD96	GEXP	3	111260926	111384597	500000000	82.8	90.9	0.72	558

## Sheet: GBM
id_a	pretty_label_a	datatype_a	chr_a	start_a	end_a	id_b	pretty_label_b	datatype_b	chr_b	start_b	end_b	link_distance	adj_logged_pvalue	logged_pvalue	correlation	num_nonna
N:GEXP:CD3G:chr11:117720348:117728394:+:	CD3G	GEXP	11	117720348	117728394	N:GEXP:CD96:chr3:112743785:112851343:+:	CD96	GEXP	3	112743785	112851343		170.7	178.4	0.872	574
N:GEXP:CD96:chr3:112743785:112851343:+:	CD96	GEXP	3	112743785	112851343	N:GEXP:SKAP1:chr17:43569596:43862481:-:	SKAP1	GEXP	17	43569596	43862481		166.7	174.4	0.867	574
N:GEXP:CD96:chr3:112743785:112851343:+:	CD96	GEXP	3	112743785	112851343	N:GEXP:SIT1:chr9:35639844:35640850:-:	SIT1	GEXP	9	35639844	35640850		151.9	159.6	0.849	574
N:GEXP:CD3D:chr11:117715086:117718532:-:	CD3D	GEXP	11	117715086	117718532	N:GEXP:CD96:chr3:112743785:112851343:+:	CD96	GEXP	3	112743785	112851343		142	149.7	0.835	574
N:GEXP:CD96:chr3:112743785:112851343:+:	CD96	GEXP	3	112743785	112851343	N:GEXP:CXCR3:chrX:70752939:70754187:-:	CXCR3	GEXP	X	70752939	70754187		139.3	147	0.831	574
N:GEXP:CD5:chr11:60626608:60649887:+:	CD5	GEXP	11	60626608	60649887	N:GEXP:CD96:chr3:112743785:112851343:+:	CD96	GEXP	3	112743785	112851343		138.5	146.2	0.83	574
N:GEXP:CD96:chr3:112743785:112851343:+:	CD96	GEXP	3	112743785	112851343	N:GEXP:SH2D1A:chrX:123308173:123332922:+:	SH2D1A	GEXP	X	123308173	123332922		134.9	142.6	0.824	574
N:GEXP:CD96:chr3:112743785:112851343:+:	CD96	GEXP	3	112743785	112851343	N:GEXP:PVRIG:chr7:99655469:99656810:+:	PVRIG	GEXP	7	99655469	99656810		132.6	140.3	0.82	574
N:GEXP:CD96:chr3:112743785:112851343:+:	CD96	GEXP	3	112743785	112851343	N:GEXP:TRAT1:chr3:110024464:110055414:+:	TRAT1	GEXP	3	110024464	110055414		127.8	135.5	0.813	574
N:GEXP:CD96:chr3:112743785:112851343:+:	CD96	GEXP	3	112743785	112851343	N:GEXP:LCK:chr1:32512517:32523904:+:	LCK	GEXP	1	32512517	32523904		126.7	134.4	0.811	574
N:GEXP:CD96:chr3:112743785:112851343:+:	CD96	GEXP	3	112743785	112851343	N:GEXP:P2RY10:chrX:78102673:78103693:+:	P2RY10	GEXP	X	78102673	78103693		119.9	127.6	0.799	574
N:GEXP:CD96:chr3:112743785:112851343:+:	CD96	GEXP	3	112743785	112851343	N:GEXP:GFI1:chr1:92714173:92721632:-:	GFI1	GEXP	1	92714173	92721632		107.7	115.4	0.775	574
N:GEXP:CD96:chr3:112743785:112851343:+:	CD96	GEXP	3	112743785	112851343	N:GEXP:LOC158830:::::	LOC158830	GEXP					107.5	115.2	0.775	574
N:GEXP:CD96:chr3:112743785:112851343:+:	CD96	GEXP	3	112743785	112851343	N:GEXP:UBASH3A:chr21:42697123:42740373:+:	UBASH3A	GEXP	21	42697123	42740373		105.8	113.5	0.771	574
N:GEXP:CCR2:chr3_random:652293:654626:+:	CCR2	GEXP	3_random	652293	654626	N:GEXP:CD96:chr3:112743785:112851343:+:	CD96	GEXP	3	112743785	112851343		95.2	102.9	0.747	574
N:GEXP:ASGR2:chr17:6945617:6958283:-:	ASGR2	GEXP	17	6945617	6958283	N:GEXP:CD96:chr3:112743785:112851343:+:	CD96	GEXP	3	112743785	112851343		90.3	98	0.735	574
N:GEXP:CD96:chr3:112743785:112851343:+:	CD96	GEXP	3	112743785	112851343	N:GEXP:SH2D2A:chr1:155043593:155053124:-:	SH2D2A	GEXP	1	155043593	155053124		86.1	93.8	0.725	574
N:GEXP:CD96:chr3:112743785:112851343:+:	CD96	GEXP	3	112743785	112851343	N:GEXP:IL2RG:chrX:70244310:70248114:-:	IL2RG	GEXP	X	70244310	70248114		85.8	93.5	0.724	574
N:GEXP:CD96:chr3:112743785:112851343:+:	CD96	GEXP	3	112743785	112851343	N:GEXP:PTGER2:chr14:51851016:51863922:+:	PTGER2	GEXP	14	51851016	51863922		83.1	90.8	0.716	574
N:GEXP:CD96:chr3:112743785:112851343:+:	CD96	GEXP	3	112743785	112851343	N:GEXP:RAB11FIP1:chr8:37839570:37876117:-:	RAB11FIP1	GEXP	8	37839570	37876117		82.3	90	0.714	574
N:GEXP:CD96:chr3:112743785:112851343:+:	CD96	GEXP	3	112743785	112851343	N:GEXP:ESR1:chr6:152170740:152461794:+:	ESR1	GEXP	6	152170740	152461794		80.6	88.3	0.71	574
N:GEXP:CD96:chr3:112743785:112851343:+:	CD96	GEXP	3	112743785	112851343	N:GEXP:XCL2:chr1:166776813:166779826:-:	XCL2	GEXP	1	166776813	166779826		80	87.7	0.708	574
N:GEXP:CD8B:chr2:86922940:86942499:-:	CD8B	GEXP	2	86922940	86942499	N:GEXP:CD96:chr3:112743785:112851343:+:	CD96	GEXP	3	112743785	112851343		79.2	86.9	0.705	574
N:GEXP:CD96:chr3:112743785:112851343:+:	CD96	GEXP	3	112743785	112851343	N:GEXP:KYNU:chr2:143359406:143462905:+:	KYNU	GEXP	2	143359406	143462905		78.3	86	0.703	574
N:GEXP:CD96:chr3:112743785:112851343:+:	CD96	GEXP	3	112743785	112851343	N:GEXP:XCL1:chr1:166812499:166817082:+:	XCL1	GEXP	1	166812499	166817082		77.8	85.5	0.702	574
N:GEXP:CD96:chr3:112743785:112851343:+:	CD96	GEXP	3	112743785	112851343	N:GEXP:HSH2D:chr19:16120560:16129605:+:	HSH2D	GEXP	19	16120560	16129605		77.3	85	0.7	574
N:GEXP:CD96:chr3:112743785:112851343:+:	CD96	GEXP	3	112743785	112851343	N:GEXP:CR1L:chr1:205885201:205963653:+:	CR1L	GEXP	1	205885201	205963653		76.7	84.4	0.698	574
N:GEXP:CD1C:chr1:156526478:156529890:+:	CD1C	GEXP	1	156526478	156529890	N:GEXP:CD96:chr3:112743785:112851343:+:	CD96	GEXP	3	112743785	112851343		74.7	82.4	0.693	574
N:GEXP:CD96:chr3:112743785:112851343:+:	CD96	GEXP	3	112743785	112851343	N:GEXP:TBC1D10C:chr11:66928249:66933801:+:	TBC1D10C	GEXP	11	66928249	66933801		72.9	80.6	0.687	574
N:GEXP:ACRBP:chr12:6617708:6626793:-:	ACRBP	GEXP	12	6617708	6626793	N:GEXP:CD96:chr3:112743785:112851343:+:	CD96	GEXP	3	112743785	112851343		72.7	80.4	0.686	574
N:GEXP:CD96:chr3:112743785:112851343:+:	CD96	GEXP	3	112743785	112851343	N:GEXP:LRG1:chr19:4488951:4491025:-:	LRG1	GEXP	19	4488951	4491025		72.2	79.9	0.685	574
N:GEXP:CD96:chr3:112743785:112851343:+:	CD96	GEXP	3	112743785	112851343	N:GEXP:PTPN22:chr1:114159049:114215768:-:	PTPN22	GEXP	1	114159049	114215768		72.1	79.8	0.685	574
N:GEXP:CD96:chr3:112743785:112851343:+:	CD96	GEXP	3	112743785	112851343	N:GEXP:TNFRSF8:chr1:12120926:12125175:+:	TNFRSF8	GEXP	1	12120926	12125175		71.6	79.3	0.683	574
N:GEXP:CD96:chr3:112743785:112851343:+:	CD96	GEXP	3	112743785	112851343	N:GEXP:SERPINA1:chr14:93914538:93919327:-:	SERPINA1	GEXP	14	93914538	93919327		71.2	78.9	0.681	574
N:GEXP:CD96:chr3:112743785:112851343:+:	CD96	GEXP	3	112743785	112851343	N:GEXP:IRF4:chr6:338152:352598:+:	IRF4	GEXP	6	338152	352598		71.1	78.8	0.681	574
N:GEXP:CD52:chr1:26517095:26519380:+:	CD52	GEXP	1	26517095	26519380	N:GEXP:CD96:chr3:112743785:112851343:+:	CD96	GEXP	3	112743785	112851343		71	78.7	0.681	574
N:GEXP:CALCR:chr7:92893603:92954229:-:	CALCR	GEXP	7	92893603	92954229	N:GEXP:CD96:chr3:112743785:112851343:+:	CD96	GEXP	3	112743785	112851343		70.6	78.3	0.68	574
N:GEXP:CD96:chr3:112743785:112851343:+:	CD96	GEXP	3	112743785	112851343	N:GEXP:DERL3:chr22:22509055:22511174:-:	DERL3	GEXP	22	22509055	22511174		69	76.7	0.674	574
N:GEXP:CD96:chr3:112743785:112851343:+:	CD96	GEXP	3	112743785	112851343	N:GEXP:LAIR2:chr19:59705946:59713591:+:	LAIR2	GEXP	19	59705946	59713591		68.8	76.5	0.674	574
N:GEXP:CD55:chr1:205561733:205599578:+:	CD55	GEXP	1	205561733	205599578	N:GEXP:CD96:chr3:112743785:112851343:+:	CD96	GEXP	3	112743785	112851343		68.2	75.9	0.672	574
N:GEXP:CD96:chr3:112743785:112851343:+:	CD96	GEXP	3	112743785	112851343	N:GEXP:CEACAM1:chr19:47705100:47724366:-:	CEACAM1	GEXP	19	47705100	47724366		67.4	75.1	0.669	574
N:GEXP:CD96:chr3:112743785:112851343:+:	CD96	GEXP	3	112743785	112851343	N:GEXP:GIPC2:chr1:78284366:78374015:+:	GIPC2	GEXP	1	78284366	78374015		66.9	74.6	0.668	574
N:GEXP:CD96:chr3:112743785:112851343:+:	CD96	GEXP	3	112743785	112851343	N:GEXP:IL15RA:chr10:6035063:6059461:-:	IL15RA	GEXP	10	6035063	6059461		66.5	74.2	0.666	574
N:GEXP:CD96:chr3:112743785:112851343:+:	CD96	GEXP	3	112743785	112851343	N:GEXP:GZMM:chr19:495071:500791:+:	GZMM	GEXP	19	495071	500791		66.4	74.1	0.666	574
N:GEXP:CD96:chr3:112743785:112851343:+:	CD96	GEXP	3	112743785	112851343	N:GEXP:PURG:chr8:31008796:31009840:-:	PURG	GEXP	8	31008796	31009840		66.2	73.9	-0.665	574
N:GEXP:7A5:::::	7A5	GEXP				N:GEXP:CD96:chr3:112743785:112851343:+:	CD96	GEXP	3	112743785	112851343		65.3	73	0.662	574
N:GEXP:CD96:chr3:112743785:112851343:+:	CD96	GEXP	3	112743785	112851343	N:GEXP:LOC124220:::::	LOC124220	GEXP					64.4	72.1	0.659	574
N:GEXP:CD96:chr3:112743785:112851343:+:	CD96	GEXP	3	112743785	112851343	N:GEXP:POU2AF1:chr11:110730195:110755112:-:	POU2AF1	GEXP	11	110730195	110755112		64	71.7	0.658	574
N:GEXP:CD96:chr3:112743785:112851343:+:	CD96	GEXP	3	112743785	112851343	N:GEXP:PDCD1:chr2:242441882:242449663:-:	PDCD1	GEXP	2	242441882	242449663		63	70.7	0.654	574
N:GEXP:CD96:chr3:112743785:112851343:+:	CD96	GEXP	3	112743785	112851343	N:GEXP:MCTP2:chr15:92702780:92746790:+:	MCTP2	GEXP	15	92702780	92746790		62	69.7	0.651	574
N:GEXP:CD96:chr3:112743785:112851343:+:	CD96	GEXP	3	112743785	112851343	N:GEXP:TNFAIP8:chr5:118632500:118756975:+:	TNFAIP8	GEXP	5	118632500	118756975		62	69.7	0.651	574
N:GEXP:CD96:chr3:112743785:112851343:+:	CD96	GEXP	3	112743785	112851343	N:GEXP:SLAMF7:chr1:158975715:158989591:+:	SLAMF7	GEXP	1	158975715	158989591		61.9	69.6	0.65	574
N:GEXP:C4BPB:chr1:205329499:205339897:+:	C4BPB	GEXP	1	205329499	205339897	N:GEXP:CD96:chr3:112743785:112851343:+:	CD96	GEXP	3	112743785	112851343		61.6	69.3	0.649	574
N:GEXP:CD96:chr3:112743785:112851343:+:	CD96	GEXP	3	112743785	112851343	N:GEXP:TFAP2C:chr20:54638007:54646476:+:	TFAP2C	GEXP	20	54638007	54646476		61.2	68.9	0.648	574
N:GEXP:CD96:chr3:112743785:112851343:+:	CD96	GEXP	3	112743785	112851343	N:GEXP:FAM83H:chr8:144880078:144884740:-:	FAM83H	GEXP	8	144880078	144884740		60.9	68.6	0.647	574
N:GEXP:CD96:chr3:112743785:112851343:+:	CD96	GEXP	3	112743785	112851343	N:GEXP:MS4A1:chr11:59986423:59992517:+:	MS4A1	GEXP	11	59986423	59992517		60.8	68.5	0.647	574
N:GEXP:BSND:chr1:55237447:55246889:+:	BSND	GEXP	1	55237447	55246889	N:GEXP:CD96:chr3:112743785:112851343:+:	CD96	GEXP	3	112743785	112851343		60.5	68.2	0.646	574
N:GEXP:CD96:chr3:112743785:112851343:+:	CD96	GEXP	3	112743785	112851343	N:GEXP:RP6-213H19.1:::::	RP6-213H19.1	GEXP					60	67.7	0.643	574
N:GEXP:CD96:chr3:112743785:112851343:+:	CD96	GEXP	3	112743785	112851343	N:GEXP:DIO1:chr1:54132471:54148260:+:	DIO1	GEXP	1	54132471	54148260		59.9	67.6	0.643	574
N:GEXP:C4BPA:chr1:205352993:205384685:+:	C4BPA	GEXP	1	205352993	205384685	N:GEXP:CD96:chr3:112743785:112851343:+:	CD96	GEXP	3	112743785	112851343		59.6	67.3	0.642	574
N:GEXP:CD96:chr3:112743785:112851343:+:	CD96	GEXP	3	112743785	112851343	N:GEXP:ELAVL3:chr19:11426340:11452423:-:	ELAVL3	GEXP	19	11426340	11452423		59.5	67.2	-0.642	574
N:GEXP:CD96:chr3:112743785:112851343:+:	CD96	GEXP	3	112743785	112851343	N:GEXP:UTS2:chr1:7830412:7836078:-:	UTS2	GEXP	1	7830412	7836078		59.5	67.2	0.642	574
N:GEXP:C14orf37:chr14:57541206:57675829:-:	C14orf37	GEXP	14	57541206	57675829	N:GEXP:CD96:chr3:112743785:112851343:+:	CD96	GEXP	3	112743785	112851343		59.5	67.2	-0.642	574
N:GEXP:CD96:chr3:112743785:112851343:+:	CD96	GEXP	3	112743785	112851343	N:GEXP:EPHA1:chr7:142798671:142816020:-:	EPHA1	GEXP	7	142798671	142816020		59.4	67.1	0.642	574
N:GEXP:CD96:chr3:112743785:112851343:+:	CD96	GEXP	3	112743785	112851343	N:GEXP:GPR123:chr10:134752403:134793005:+:	GPR123	GEXP	10	134752403	134793005		59	66.7	-0.64	574
N:GEXP:CD96:chr3:112743785:112851343:+:	CD96	GEXP	3	112743785	112851343	N:GEXP:SLC16A5:chr17:70601326:70613723:+:	SLC16A5	GEXP	17	70601326	70613723		59	66.7	0.64	574
N:GEXP:CD96:chr3:112743785:112851343:+:	CD96	GEXP	3	112743785	112851343	N:GEXP:SOAT2:chr12:51783628:51804174:+:	SOAT2	GEXP	12	51783628	51804174		59	66.7	0.64	574
N:GEXP:CD96:chr3:112743785:112851343:+:	CD96	GEXP	3	112743785	112851343	N:GEXP:GRIA3:chrX:122146068:122444576:+:	GRIA3	GEXP	X	122146068	122444576		58.4	66.1	-0.638	574
N:GEXP:CD96:chr3:112743785:112851343:+:	CD96	GEXP	3	112743785	112851343	N:GEXP:NLRP7:chr19:60126919:60144891:-:	NLRP7	GEXP	19	60126919	60144891		58.1	65.8	0.636	574
N:GEXP:CD96:chr3:112743785:112851343:+:	CD96	GEXP	3	112743785	112851343	N:GEXP:TNFRSF17:chr16:11966682:11969205:+:	TNFRSF17	GEXP	16	11966682	11969205		58	65.7	0.636	574
N:GEXP:ARHGEF5:chr7:143690695:143708082:+:	ARHGEF5	GEXP	7	143690695	143708082	N:GEXP:CD96:chr3:112743785:112851343:+:	CD96	GEXP	3	112743785	112851343		57.8	65.5	0.635	574
N:GEXP:BDKRB1:chr14:95799772:95800834:+:	BDKRB1	GEXP	14	95799772	95800834	N:GEXP:CD96:chr3:112743785:112851343:+:	CD96	GEXP	3	112743785	112851343		57.8	65.5	0.635	574
N:GEXP:CD96:chr3:112743785:112851343:+:	CD96	GEXP	3	112743785	112851343	N:GEXP:TNFRSF10A:chr8:23105151:23138519:-:	TNFRSF10A	GEXP	8	23105151	23138519		57.3	65	0.633	574
N:GEXP:CD96:chr3:112743785:112851343:+:	CD96	GEXP	3	112743785	112851343	N:GEXP:CTSG:chr14:24112682:24115269:-:	CTSG	GEXP	14	24112682	24115269		57.1	64.8	0.633	574
N:GEXP:CD96:chr3:112743785:112851343:+:	CD96	GEXP	3	112743785	112851343	N:GEXP:NOVA1:chr14:26009509:26136482:-:	NOVA1	GEXP	14	26009509	26136482		57.1	64.8	-0.633	574
N:GEXP:CD96:chr3:112743785:112851343:+:	CD96	GEXP	3	112743785	112851343	N:GEXP:FAM112B:::::	FAM112B	GEXP					56.7	64.4	0.631	574
N:GEXP:BLK:chr8:11438142:11459026:+:	BLK	GEXP	8	11438142	11459026	N:GEXP:CD96:chr3:112743785:112851343:+:	CD96	GEXP	3	112743785	112851343		56.5	64.2	0.63	574
N:GEXP:CD96:chr3:112743785:112851343:+:	CD96	GEXP	3	112743785	112851343	N:GEXP:SAMD3:chr6:130507357:130578111:-:	SAMD3	GEXP	6	130507357	130578111		56.1	63.8	0.629	574
N:GEXP:CD96:chr3:112743785:112851343:+:	CD96	GEXP	3	112743785	112851343	N:GEXP:RHOH:chr4:39921401:39921977:+:	RHOH	GEXP	4	39921401	39921977		56	63.7	0.629	574
N:GEXP:CD96:chr3:112743785:112851343:+:	CD96	GEXP	3	112743785	112851343	N:GEXP:NLRP2:chr19:60173195:60204078:+:	NLRP2	GEXP	19	60173195	60204078		55.3	63	0.626	574
N:GEXP:AGMAT:chr1:15772732:15784049:-:	AGMAT	GEXP	1	15772732	15784049	N:GEXP:CD96:chr3:112743785:112851343:+:	CD96	GEXP	3	112743785	112851343		55.2	62.9	0.626	574
N:GEXP:CD96:chr3:112743785:112851343:+:	CD96	GEXP	3	112743785	112851343	N:GEXP:SH2D3A:chr19:6703603:6714759:-:	SH2D3A	GEXP	19	6703603	6714759		54.5	62.2	0.623	574
N:GEXP:CD96:chr3:112743785:112851343:+:	CD96	GEXP	3	112743785	112851343	N:GEXP:ZAP70:chr2:97717446:97722393:+:	ZAP70	GEXP	2	97717446	97722393		54.5	62.2	0.623	574
N:GEXP:CD96:chr3:112743785:112851343:+:	CD96	GEXP	3	112743785	112851343	N:GEXP:EMR1:chr19:6838619:6891040:+:	EMR1	GEXP	19	6838619	6891040		54.4	62.1	0.622	574
N:GEXP:CD96:chr3:112743785:112851343:+:	CD96	GEXP	3	112743785	112851343	N:GEXP:KLRG2:chr7:138788872:138818928:-:	KLRG2	GEXP	7	138788872	138818928		54.3	62	0.622	574
N:GEXP:CD96:chr3:112743785:112851343:+:	CD96	GEXP	3	112743785	112851343	N:GEXP:GCNT3:chr15:57697729:57699046:+:	GCNT3	GEXP	15	57697729	57699046		54.2	61.9	0.621	574
N:GEXP:ADH4:chr4:100264615:100284396:-:	ADH4	GEXP	4	100264615	100284396	N:GEXP:CD96:chr3:112743785:112851343:+:	CD96	GEXP	3	112743785	112851343		54.2	61.9	0.622	574
N:GEXP:CD96:chr3:112743785:112851343:+:	CD96	GEXP	3	112743785	112851343	N:GEXP:SERPINA7:chrX:105164146:105167705:-:	SERPINA7	GEXP	X	105164146	105167705		54	61.7	0.621	574
N:GEXP:CD96:chr3:112743785:112851343:+:	CD96	GEXP	3	112743785	112851343	N:GEXP:SERPINB2:chr18:59709658:59721519:+:	SERPINB2	GEXP	18	59709658	59721519		53.7	61.4	0.619	574
N:GEXP:CD96:chr3:112743785:112851343:+:	CD96	GEXP	3	112743785	112851343	N:GEXP:MME:chr3:156284650:156380942:+:	MME	GEXP	3	156284650	156380942		53.6	61.3	0.619	574
N:GEXP:CD96:chr3:112743785:112851343:+:	CD96	GEXP	3	112743785	112851343	N:GEXP:NLGN3:chrX:70284324:70306672:+:	NLGN3	GEXP	X	70284324	70306672		53.6	61.3	-0.619	574
N:GEXP:CD96:chr3:112743785:112851343:+:	CD96	GEXP	3	112743785	112851343	N:GEXP:FGA:chr4:155726095:155731289:-:	FGA	GEXP	4	155726095	155731289		53.4	61.1	0.618	574
N:GEXP:CD96:chr3:112743785:112851343:+:	CD96	GEXP	3	112743785	112851343	N:GEXP:PRSS21:chr16:2807270:2811607:+:	PRSS21	GEXP	16	2807270	2811607		52.9	60.6	0.616	574
N:GEXP:CD96:chr3:112743785:112851343:+:	CD96	GEXP	3	112743785	112851343	N:GEXP:OSTalpha:chr3:197427980:197444467:+:	OSTalpha	GEXP	3	197427980	197444467		52.7	60.4	0.616	574
N:GEXP:CD96:chr3:112743785:112851343:+:	CD96	GEXP	3	112743785	112851343	N:GEXP:TMEM92:chr17:45706861:45711668:+:	TMEM92	GEXP	17	45706861	45711668		52.3	60	0.614	574
N:GEXP:AMPD1:chr1:115017257:115039714:-:	AMPD1	GEXP	1	115017257	115039714	N:GEXP:CD96:chr3:112743785:112851343:+:	CD96	GEXP	3	112743785	112851343		52.1	59.8	0.613	574
N:GEXP:CD96:chr3:112743785:112851343:+:	CD96	GEXP	3	112743785	112851343	N:GEXP:GRAP2:chr22:38673056:38697034:+:	GRAP2	GEXP	22	38673056	38697034		52	59.7	0.613	574
N:GEXP:CD96:chr3:112743785:112851343:+:	CD96	GEXP	3	112743785	112851343	N:GEXP:SERPINA11:chr14:93978695:93984864:-:	SERPINA11	GEXP	14	93978695	93984864		52	59.7	0.613	574
N:GEXP:CD96:chr3:112743785:112851343:+:	CD96	GEXP	3	112743785	112851343	N:GEXP:VNN1:chr6:133045971:133076867:-:	VNN1	GEXP	6	133045971	133076867		51.9	59.6	0.612	574
N:GEXP:CD96:chr3:112743785:112851343:+:	CD96	GEXP	3	112743785	112851343	N:GEXP:CLEC4D:chr12:8557595:8565134:+:	CLEC4D	GEXP	12	8557595	8565134		51.8	59.5	0.612	574
N:GEXP:CD96:chr3:112743785:112851343:+:	CD96	GEXP	3	112743785	112851343	N:GEXP:ORM2:chr9:116132005:116135235:+:	ORM2	GEXP	9	116132005	116135235		51.8	59.5	0.612	574
N:GEXP:CD96:chr3:112743785:112851343:+:	CD96	GEXP	3	112743785	112851343	N:GEXP:PRAMEF8:chr1:13480353:13483074:-:	PRAMEF8	GEXP	1	13480353	13483074		51.6	59.3	0.611	574
N:GEXP:CD96:chr3:112743785:112851343:+:	CD96	GEXP	3	112743785	112851343	N:GEXP:ZFP2:chr5:178290920:178292306:+:	ZFP2	GEXP	5	178290920	178292306		51.6	59.3	-0.611	574
N:GEXP:CD96:chr3:112743785:112851343:+:	CD96	GEXP	3	112743785	112851343	N:GEXP:MYO1G:chr7:44968862:44985085:-:	MYO1G	GEXP	7	44968862	44985085		51.5	59.2	0.61	574
N:GEXP:AGR2:chr7:16799056:16807945:-:	AGR2	GEXP	7	16799056	16807945	N:GEXP:CD96:chr3:112743785:112851343:+:	CD96	GEXP	3	112743785	112851343		51.5	59.2	0.611	574
N:GEXP:CD96:chr3:112743785:112851343:+:	CD96	GEXP	3	112743785	112851343	N:GEXP:CLDN7:chr17:7104416:7106086:-:	CLDN7	GEXP	17	7104416	7106086		51.3	59	0.61	574
N:GEXP:CD1A:chr1:156491083:156494104:+:	CD1A	GEXP	1	156491083	156494104	N:GEXP:CD96:chr3:112743785:112851343:+:	CD96	GEXP	3	112743785	112851343		51.3	59	0.61	574
N:GEXP:CD96:chr3:112743785:112851343:+:	CD96	GEXP	3	112743785	112851343	N:GEXP:LOC129293:::::	LOC129293	GEXP					51	58.7	0.609	574
N:GEXP:CD96:chr3:112743785:112851343:+:	CD96	GEXP	3	112743785	112851343	N:GEXP:DPP6:chr7:153633512:154315123:+:	DPP6	GEXP	7	153633512	154315123		50.8	58.5	-0.608	574
N:GEXP:CD96:chr3:112743785:112851343:+:	CD96	GEXP	3	112743785	112851343	N:GEXP:LGALS2:chr22:36296215:36305858:-:	LGALS2	GEXP	22	36296215	36305858		50.8	58.5	0.608	574
N:GEXP:CD96:chr3:112743785:112851343:+:	CD96	GEXP	3	112743785	112851343	N:GEXP:MAT1A:chr10:82023516:82039159:-:	MAT1A	GEXP	10	82023516	82039159		50.8	58.5	0.608	574
N:GEXP:ABCC2:chr10:101532591:101601378:+:	ABCC2	GEXP	10	101532591	101601378	N:GEXP:CD96:chr3:112743785:112851343:+:	CD96	GEXP	3	112743785	112851343		50.6	58.3	0.607	574
N:GEXP:C1orf172:chr1:27149146:27151458:-:	C1orf172	GEXP	1	27149146	27151458	N:GEXP:CD96:chr3:112743785:112851343:+:	CD96	GEXP	3	112743785	112851343		50.6	58.3	0.607	574
N:GEXP:CD96:chr3:112743785:112851343:+:	CD96	GEXP	3	112743785	112851343	N:GEXP:GRB7:chr17:35152080:35156676:+:	GRB7	GEXP	17	35152080	35156676		50.5	58.2	0.606	574
N:GEXP:CD96:chr3:112743785:112851343:+:	CD96	GEXP	3	112743785	112851343	N:GEXP:LAD1:chr1:199617638:199635057:-:	LAD1	GEXP	1	199617638	199635057		50.3	58	0.605	574
N:GEXP:CD96:chr3:112743785:112851343:+:	CD96	GEXP	3	112743785	112851343	N:GEXP:TMPRSS4:chr11:117453227:117493838:+:	TMPRSS4	GEXP	11	117453227	117493838		49.9	57.6	0.604	574
N:GEXP:AIM1L:chr1:26521045:26545735:-:	AIM1L	GEXP	1	26521045	26545735	N:GEXP:CD96:chr3:112743785:112851343:+:	CD96	GEXP	3	112743785	112851343		49.8	57.5	0.603	574
N:GEXP:CD96:chr3:112743785:112851343:+:	CD96	GEXP	3	112743785	112851343	N:GEXP:CYSLTR1:chrX:77414885:77415899:-:	CYSLTR1	GEXP	X	77414885	77415899		49.7	57.4	0.603	574
N:GEXP:CD96:chr3:112743785:112851343:+:	CD96	GEXP	3	112743785	112851343	N:GEXP:TRIM9:chr14:50534467:50631407:-:	TRIM9	GEXP	14	50534467	50631407		49.7	57.4	-0.603	574
N:GEXP:CD96:chr3:112743785:112851343:+:	CD96	GEXP	3	112743785	112851343	N:GEXP:PAGE1:chrX:49339097:49346084:-:	PAGE1	GEXP	X	49339097	49346084		49.6	57.3	0.602	574
N:GEXP:CD96:chr3:112743785:112851343:+:	CD96	GEXP	3	112743785	112851343	N:GEXP:TSGA10IP:chr11:65469722:65483987:+:	TSGA10IP	GEXP	11	65469722	65483987		49.4	57.1	0.602	574
N:GEXP:CD96:chr3:112743785:112851343:+:	CD96	GEXP	3	112743785	112851343	N:GEXP:CHST13:chr3:127725865:127744111:+:	CHST13	GEXP	3	127725865	127744111		49.2	56.9	0.601	574
N:GEXP:CD96:chr3:112743785:112851343:+:	CD96	GEXP	3	112743785	112851343	N:GEXP:DSCR8:chr21:38450474:38450474:+:	DSCR8	GEXP	21	38450474	38450474		49.2	56.9	0.601	574
N:GEXP:C6orf134:chr6_qbl_hap2:1841834:1861274:+:	C6orf134	GEXP	6_qbl_hap2	1841834	1861274	N:GEXP:CD96:chr3:112743785:112851343:+:	CD96	GEXP	3	112743785	112851343		49.2	56.9	-0.601	574
N:GEXP:CD96:chr3:112743785:112851343:+:	CD96	GEXP	3	112743785	112851343	N:GEXP:DPPA2:chr3:110501929:110516079:-:	DPPA2	GEXP	3	110501929	110516079		49.1	56.8	0.601	574
N:GEXP:CD96:chr3:112743785:112851343:+:	CD96	GEXP	3	112743785	112851343	N:GEXP:DUSP13:chr10:76524439:76527648:-:	DUSP13	GEXP	10	76524439	76527648		49.1	56.8	0.601	574
N:GEXP:CD96:chr3:112743785:112851343:+:	CD96	GEXP	3	112743785	112851343	N:GEXP:SULT2A1:chr19:53066523:53081326:-:	SULT2A1	GEXP	19	53066523	53081326		49.1	56.8	0.601	574
N:GEXP:CD96:chr3:112743785:112851343:+:	CD96	GEXP	3	112743785	112851343	N:GEXP:LY6K:chr8:143778947:143781409:+:	LY6K	GEXP	8	143778947	143781409		48.9	56.6	0.599	574
N:GEXP:CD96:chr3:112743785:112851343:+:	CD96	GEXP	3	112743785	112851343	N:GEXP:LTB:chr6_qbl_hap2:2796072:2797781:-:	LTB	GEXP	6_qbl_hap2	2796072	2797781		48.6	56.3	0.598	574
N:GEXP:CD96:chr3:112743785:112851343:+:	CD96	GEXP	3	112743785	112851343	N:GEXP:MYL4:chr17:42641787:42655407:+:	MYL4	GEXP	17	42641787	42655407		48.6	56.3	0.598	574
N:GEXP:CD96:chr3:112743785:112851343:+:	CD96	GEXP	3	112743785	112851343	N:GEXP:GDF3:chr12:7733740:7739591:-:	GDF3	GEXP	12	7733740	7739591		48.5	56.2	0.598	574
N:GEXP:CD96:chr3:112743785:112851343:+:	CD96	GEXP	3	112743785	112851343	N:GEXP:IL7R:chr5:35892836:35912345:+:	IL7R	GEXP	5	35892836	35912345		48.5	56.2	0.598	574
N:GEXP:CD96:chr3:112743785:112851343:+:	CD96	GEXP	3	112743785	112851343	N:GEXP:PTER:chr10:16566389:16593261:+:	PTER	GEXP	10	16566389	16593261		48.5	56.2	0.598	574
N:GEXP:CD96:chr3:112743785:112851343:+:	CD96	GEXP	3	112743785	112851343	N:GEXP:ZNF41:chrX:47191772:47211824:-:	ZNF41	GEXP	X	47191772	47211824		48.5	56.2	-0.598	574
N:GEXP:B3GNT3:chr19:17779616:17783931:+:	B3GNT3	GEXP	19	17779616	17783931	N:GEXP:CD96:chr3:112743785:112851343:+:	CD96	GEXP	3	112743785	112851343		48.4	56.1	0.597	574
N:GEXP:CD96:chr3:112743785:112851343:+:	CD96	GEXP	3	112743785	112851343	N:GEXP:TCHH:chr1:150346484:150353180:-:	TCHH	GEXP	1	150346484	150353180		48.3	56	0.597	574
N:GEXP:C6orf105:chr6:11822696:11886978:-:	C6orf105	GEXP	6	11822696	11886978	N:GEXP:CD96:chr3:112743785:112851343:+:	CD96	GEXP	3	112743785	112851343		48.3	56	0.597	574
N:GEXP:CD96:chr3:112743785:112851343:+:	CD96	GEXP	3	112743785	112851343	N:GEXP:IGLV2-14:::::	IGLV2-14	GEXP					48.3	56	0.597	574
N:GEXP:CD96:chr3:112743785:112851343:+:	CD96	GEXP	3	112743785	112851343	N:GEXP:GATA3:chr10:8137624:8155992:+:	GATA3	GEXP	10	8137624	8155992		48.2	55.9	0.597	574
N:GEXP:CD96:chr3:112743785:112851343:+:	CD96	GEXP	3	112743785	112851343	N:GEXP:KRT15:chr17:36923800:36928605:-:	KRT15	GEXP	17	36923800	36928605		48.2	55.9	0.597	574
N:GEXP:CD96:chr3:112743785:112851343:+:	CD96	GEXP	3	112743785	112851343	N:GEXP:TNNI2:chr11:1817502:1819357:+:	TNNI2	GEXP	11	1817502	1819357		48.2	55.9	0.596	574
N:GEXP:C14orf115:chr14:73893239:73895348:+:	C14orf115	GEXP	14	73893239	73895348	N:GEXP:CD96:chr3:112743785:112851343:+:	CD96	GEXP	3	112743785	112851343		48.2	55.9	0.597	574
N:GEXP:CD96:chr3:112743785:112851343:+:	CD96	GEXP	3	112743785	112851343	N:GEXP:MAG1:::::	MAG1	GEXP					48.2	55.9	0.596	574
N:GEXP:CD96:chr3:112743785:112851343:+:	CD96	GEXP	3	112743785	112851343	N:GEXP:LYPD3:chr19:48657342:48661563:-:	LYPD3	GEXP	19	48657342	48661563		48.1	55.8	0.596	574
N:GEXP:CD96:chr3:112743785:112851343:+:	CD96	GEXP	3	112743785	112851343	N:GEXP:CSPG5:chr3:47579093:47595187:-:	CSPG5	GEXP	3	47579093	47595187		48.1	55.8	-0.596	574
N:GEXP:CD96:chr3:112743785:112851343:+:	CD96	GEXP	3	112743785	112851343	N:GEXP:CYP2S1:chr19:46391009:46404233:+:	CYP2S1	GEXP	19	46391009	46404233		48.1	55.8	0.596	574
N:GEXP:CD96:chr3:112743785:112851343:+:	CD96	GEXP	3	112743785	112851343	N:GEXP:MOCOS:chr18:32021500:32102646:+:	MOCOS	GEXP	18	32021500	32102646		48	55.7	0.596	574
N:GEXP:CD96:chr3:112743785:112851343:+:	CD96	GEXP	3	112743785	112851343	N:GEXP:MAGEB2:chrX:30146618:30147578:+:	MAGEB2	GEXP	X	30146618	30147578		47.9	55.6	0.595	574
N:GEXP:CD96:chr3:112743785:112851343:+:	CD96	GEXP	3	112743785	112851343	N:GEXP:RBP5:chr12:7167990:7172638:-:	RBP5	GEXP	12	7167990	7172638		47.9	55.6	0.595	574
N:GEXP:CD96:chr3:112743785:112851343:+:	CD96	GEXP	3	112743785	112851343	N:GEXP:TMEM109:chr11:60443741:60446213:+:	TMEM109	GEXP	11	60443741	60446213		47.7	55.4	0.595	574
N:GEXP:BIK:chr22:41849972:41855255:+:	BIK	GEXP	22	41849972	41855255	N:GEXP:CD96:chr3:112743785:112851343:+:	CD96	GEXP	3	112743785	112851343		47.7	55.4	0.595	574
N:GEXP:CD96:chr3:112743785:112851343:+:	CD96	GEXP	3	112743785	112851343	N:GEXP:LRRTM2:chr5:138236597:138238499:-:	LRRTM2	GEXP	5	138236597	138238499		47.6	55.3	-0.594	574
N:GEXP:CD96:chr3:112743785:112851343:+:	CD96	GEXP	3	112743785	112851343	N:GEXP:PSD4:chr2:113656504:113675463:+:	PSD4	GEXP	2	113656504	113675463		47.5	55.2	0.593	574
N:GEXP:CD96:chr3:112743785:112851343:+:	CD96	GEXP	3	112743785	112851343	N:GEXP:RAC2:chr22:35952658:35970134:-:	RAC2	GEXP	22	35952658	35970134		47.5	55.2	0.594	574
N:GEXP:CD96:chr3:112743785:112851343:+:	CD96	GEXP	3	112743785	112851343	N:GEXP:GALNT5:chr2:157822840:157876106:+:	GALNT5	GEXP	2	157822840	157876106		47.5	55.2	0.594	574
N:GEXP:AQP3:chr9:33432040:33437528:-:	AQP3	GEXP	9	33432040	33437528	N:GEXP:CD96:chr3:112743785:112851343:+:	CD96	GEXP	3	112743785	112851343		47.5	55.2	0.594	574
N:GEXP:CD96:chr3:112743785:112851343:+:	CD96	GEXP	3	112743785	112851343	N:GEXP:POU2F3:chr11:119616262:119694311:+:	POU2F3	GEXP	11	119616262	119694311		47.4	55.1	0.593	574
N:GEXP:CD96:chr3:112743785:112851343:+:	CD96	GEXP	3	112743785	112851343	N:GEXP:CGA:chr6:87852192:87854637:-:	CGA	GEXP	6	87852192	87854637		47.3	55	0.593	574
N:GEXP:CD96:chr3:112743785:112851343:+:	CD96	GEXP	3	112743785	112851343	N:GEXP:ELF3:chr1:200246887:200251074:+:	ELF3	GEXP	1	200246887	200251074		47.3	55	0.593	574
N:GEXP:CD96:chr3:112743785:112851343:+:	CD96	GEXP	3	112743785	112851343	N:GEXP:KLK10:chr19:56209867:56214198:-:	KLK10	GEXP	19	56209867	56214198		47.3	55	0.593	574
N:GEXP:CD96:chr3:112743785:112851343:+:	CD96	GEXP	3	112743785	112851343	N:GEXP:MS4A3:chr11:59591017:59594282:+:	MS4A3	GEXP	11	59591017	59594282		47.1	54.8	0.592	574
N:GEXP:ATAD4:::::	ATAD4	GEXP				N:GEXP:CD96:chr3:112743785:112851343:+:	CD96	GEXP	3	112743785	112851343		47.1	54.8	0.592	574
N:GEXP:CD96:chr3:112743785:112851343:+:	CD96	GEXP	3	112743785	112851343	N:GEXP:KLK1:chr19:56014261:56018816:-:	KLK1	GEXP	19	56014261	56018816		47	54.7	0.591	574
N:GEXP:CD96:chr3:112743785:112851343:+:	CD96	GEXP	3	112743785	112851343	N:GEXP:TMEM83:::::	TMEM83	GEXP					47	54.7	0.591	574
N:GEXP:CD96:chr3:112743785:112851343:+:	CD96	GEXP	3	112743785	112851343	N:GEXP:PRODH2:chr19:40982779:40996023:-:	PRODH2	GEXP	19	40982779	40996023		46.9	54.6	0.591	574
N:GEXP:CD96:chr3:112743785:112851343:+:	CD96	GEXP	3	112743785	112851343	N:GEXP:NTRK3:chr15:86323579:86600388:-:	NTRK3	GEXP	15	86323579	86600388		46.8	54.5	-0.59	574
N:GEXP:CD96:chr3:112743785:112851343:+:	CD96	GEXP	3	112743785	112851343	N:GEXP:SERPINA4:chr14:94099572:94105685:+:	SERPINA4	GEXP	14	94099572	94105685		46.8	54.5	0.59	574
N:GEXP:CD96:chr3:112743785:112851343:+:	CD96	GEXP	3	112743785	112851343	N:GEXP:EREG:chr4:75449889:75469389:+:	EREG	GEXP	4	75449889	75469389		46.7	54.4	0.59	574
N:GEXP:CD96:chr3:112743785:112851343:+:	CD96	GEXP	3	112743785	112851343	N:GEXP:SERPINA6:chr14:93840507:93850738:-:	SERPINA6	GEXP	14	93840507	93850738		46.6	54.3	0.589	574
N:GEXP:CD96:chr3:112743785:112851343:+:	CD96	GEXP	3	112743785	112851343	N:GEXP:RAB25:chr1:154297815:154306702:+:	RAB25	GEXP	1	154297815	154306702		46.5	54.2	0.589	574
N:GEXP:CD96:chr3:112743785:112851343:+:	CD96	GEXP	3	112743785	112851343	N:GEXP:NR0B2:chr1:27110922:27113018:-:	NR0B2	GEXP	1	27110922	27113018		46.4	54.1	0.589	574
N:GEXP:CD96:chr3:112743785:112851343:+:	CD96	GEXP	3	112743785	112851343	N:GEXP:LOC441601:chr11:50214209:50214209:-:	LOC441601	GEXP	11	50214209	50214209		46.4	54.1	0.589	574
N:GEXP:CD247:chr1:165667541:165754326:-:	CD247	GEXP	1	165667541	165754326	N:GEXP:CD96:chr3:112743785:112851343:+:	CD96	GEXP	3	112743785	112851343		46.4	54.1	0.589	574
N:GEXP:CD96:chr3:112743785:112851343:+:	CD96	GEXP	3	112743785	112851343	N:GEXP:FLJ21986:::::	FLJ21986	GEXP					46.4	54.1	0.589	574
N:GEXP:CD96:chr3:112743785:112851343:+:	CD96	GEXP	3	112743785	112851343	N:GEXP:CTCFL:chr20:55507011:55532667:-:	CTCFL	GEXP	20	55507011	55532667		46.3	54	0.588	574
N:GEXP:AFP:chr4:74520843:74539861:+:	AFP	GEXP	4	74520843	74539861	N:GEXP:CD96:chr3:112743785:112851343:+:	CD96	GEXP	3	112743785	112851343		46.3	54	0.588	574
N:GEXP:CD1B:chr1:156564649:156567837:-:	CD1B	GEXP	1	156564649	156567837	N:GEXP:CD96:chr3:112743785:112851343:+:	CD96	GEXP	3	112743785	112851343		46.2	53.9	0.588	574
N:GEXP:CD1E:chr1:156590402:156593310:+:	CD1E	GEXP	1	156590402	156593310	N:GEXP:CD96:chr3:112743785:112851343:+:	CD96	GEXP	3	112743785	112851343		46.2	53.9	0.588	574
N:GEXP:CD96:chr3:112743785:112851343:+:	CD96	GEXP	3	112743785	112851343	N:GEXP:MGC10981:::::	MGC10981	GEXP					46.2	53.9	0.588	574
N:GEXP:CD96:chr3:112743785:112851343:+:	CD96	GEXP	3	112743785	112851343	N:GEXP:FGG:chr4:155745435:155753211:-:	FGG	GEXP	4	155745435	155753211		46.1	53.8	0.587	574
N:GEXP:C4orf7:chr4:71131500:71134493:+:	C4orf7	GEXP	4	71131500	71134493	N:GEXP:CD96:chr3:112743785:112851343:+:	CD96	GEXP	3	112743785	112851343		46.1	53.8	0.587	574
N:GEXP:CD96:chr3:112743785:112851343:+:	CD96	GEXP	3	112743785	112851343	N:GEXP:ICAM4:chr19:10258688:10259531:+:	ICAM4	GEXP	19	10258688	10259531		46	53.7	0.587	574
N:GEXP:CD96:chr3:112743785:112851343:+:	CD96	GEXP	3	112743785	112851343	N:GEXP:Rgr:chr10:85994826:86008375:+:	Rgr	GEXP	10	85994826	86008375		46	53.7	0.587	574
N:GEXP:CD96:chr3:112743785:112851343:+:	CD96	GEXP	3	112743785	112851343	N:GEXP:NTF3:chr12:5473641:5474415:+:	NTF3	GEXP	12	5473641	5474415		45.9	53.6	0.586	574
N:GEXP:CD96:chr3:112743785:112851343:+:	CD96	GEXP	3	112743785	112851343	N:GEXP:CEACAM6:chr19:46951386:46962007:+:	CEACAM6	GEXP	19	46951386	46962007		45.8	53.5	0.586	574
N:GEXP:CD96:chr3:112743785:112851343:+:	CD96	GEXP	3	112743785	112851343	N:GEXP:LRRC4B:chr19:55712639:55743907:-:	LRRC4B	GEXP	19	55712639	55743907		45.8	53.5	-0.586	574
N:GEXP:C1orf186:chr1:204406001:204410125:-:	C1orf186	GEXP	1	204406001	204410125	N:GEXP:CD96:chr3:112743785:112851343:+:	CD96	GEXP	3	112743785	112851343		45.8	53.5	0.586	574
N:GEXP:BAIAP2L1:chr7:97760768:97868100:-:	BAIAP2L1	GEXP	7	97760768	97868100	N:GEXP:CD96:chr3:112743785:112851343:+:	CD96	GEXP	3	112743785	112851343		45.7	53.4	0.585	574
N:GEXP:CD96:chr3:112743785:112851343:+:	CD96	GEXP	3	112743785	112851343	N:GEXP:IGF2BP1:chr17:44430106:44481805:+:	IGF2BP1	GEXP	17	44430106	44481805		45.6	53.3	0.585	574
N:GEXP:CD96:chr3:112743785:112851343:+:	CD96	GEXP	3	112743785	112851343	N:GEXP:KRT6C:chr12:51149112:51153788:-:	KRT6C	GEXP	12	51149112	51153788		45.6	53.3	0.585	574
N:GEXP:CD96:chr3:112743785:112851343:+:	CD96	GEXP	3	112743785	112851343	N:GEXP:KRT7:chr12:50913347:50928811:+:	KRT7	GEXP	12	50913347	50928811		45.6	53.3	0.585	574
N:GEXP:CD96:chr3:112743785:112851343:+:	CD96	GEXP	3	112743785	112851343	N:GEXP:PTGFR:chr1:78731016:78774960:+:	PTGFR	GEXP	1	78731016	78774960		45.5	53.2	0.585	574
N:GEXP:CD96:chr3:112743785:112851343:+:	CD96	GEXP	3	112743785	112851343	N:GEXP:SCGB3A2:chr5:147238559:147241806:+:	SCGB3A2	GEXP	5	147238559	147241806		45.6	53.2	0.585	574
N:GEXP:ACTL8:chr1:18022090:18025601:+:	ACTL8	GEXP	1	18022090	18025601	N:GEXP:CD96:chr3:112743785:112851343:+:	CD96	GEXP	3	112743785	112851343		45.5	53.2	0.585	574
N:GEXP:CD96:chr3:112743785:112851343:+:	CD96	GEXP	3	112743785	112851343	N:GEXP:MSMB:chr10:51219590:51232401:+:	MSMB	GEXP	10	51219590	51232401		45.4	53.1	0.584	574
N:GEXP:CD96:chr3:112743785:112851343:+:	CD96	GEXP	3	112743785	112851343	N:GEXP:MAGEA10:chrX:151053638:151054748:-:	MAGEA10	GEXP	X	151053638	151054748		45.4	53.1	0.584	574
N:GEXP:CD96:chr3:112743785:112851343:+:	CD96	GEXP	3	112743785	112851343	N:GEXP:PTK6:chr20:61631332:61639111:-:	PTK6	GEXP	20	61631332	61639111		45.3	53	0.584	574
N:GEXP:CD70:chr19:6537030:6542013:-:	CD70	GEXP	19	6537030	6542013	N:GEXP:CD96:chr3:112743785:112851343:+:	CD96	GEXP	3	112743785	112851343		45.3	53	0.584	574
N:GEXP:CD96:chr3:112743785:112851343:+:	CD96	GEXP	3	112743785	112851343	N:GEXP:PGC:chr6:41816690:41823050:-:	PGC	GEXP	6	41816690	41823050		45.2	52.9	0.583	574
N:GEXP:CD96:chr3:112743785:112851343:+:	CD96	GEXP	3	112743785	112851343	N:GEXP:TNFRSF18:chr1:1129086:1131814:-:	TNFRSF18	GEXP	1	1129086	1131814		45.2	52.9	0.583	574

## Sheet: HNSC
id_a	pretty_label_a	datatype_a	chr_a	start_a	end_a	id_b	pretty_label_b	datatype_b	chr_b	start_b	end_b	link_distance	adj_logged_pvalue	logged_pvalue	correlation	num_nonna
N:GEXP:CD3E:chr11:118175295:118186890:+:916	CD3E	GEXP	11	118175295	118186890	N:GEXP:CD96:chr3:111260926:111384597:+:10225	CD96	GEXP	3	111260926	111384597	500000000	142.6	150.7	0.948	303
N:GEXP:CD3G:chr11:118215059:118224497:+:917	CD3G	GEXP	11	118215059	118224497	N:GEXP:CD96:chr3:111260926:111384597:+:10225	CD96	GEXP	3	111260926	111384597	500000000	142.2	150.3	0.947	303
N:GEXP:CD96:chr3:111260926:111384597:+:10225	CD96	GEXP	3	111260926	111384597	N:GEXP:SLA2:chr20:35240924:35274619:-:84174	SLA2	GEXP	20	35240924	35274619	500000000	129.9	137.9	0.936	303
N:GEXP:CD96:chr3:111260926:111384597:+:10225	CD96	GEXP	3	111260926	111384597	N:GEXP:KLRK1:chr12:10524952:10562745:-:22914	KLRK1	GEXP	12	10524952	10562745	500000000	126.8	134.9	0.933	303
N:GEXP:CD96:chr3:111260926:111384597:+:10225	CD96	GEXP	3	111260926	111384597	N:GEXP:UBASH3A:chr21:43823971:43867790:+:53347	UBASH3A	GEXP	21	43823971	43867790	500000000	126.2	134.3	0.932	303
N:GEXP:CD96:chr3:111260926:111384597:+:10225	CD96	GEXP	3	111260926	111384597	N:GEXP:TIGIT:chr3:114012154:114029135:+:201633	TIGIT	GEXP	3	114012154	114029135	2627557	125.2	133.3	0.931	303
N:GEXP:CD96:chr3:111260926:111384597:+:10225	CD96	GEXP	3	111260926	111384597	N:GEXP:SH2D1A:chrX:123480132:123507010:+:4068	SH2D1A	GEXP	X	123480132	123507010	500000000	124.5	132.6	0.93	303
N:GEXP:CD2:chr1:117297086:117311851:+:914	CD2	GEXP	1	117297086	117311851	N:GEXP:CD96:chr3:111260926:111384597:+:10225	CD96	GEXP	3	111260926	111384597	500000000	124.2	132.2	0.93	303
N:GEXP:CD3D:chr11:118209789:118213459:-:915	CD3D	GEXP	11	118209789	118213459	N:GEXP:CD96:chr3:111260926:111384597:+:10225	CD96	GEXP	3	111260926	111384597	500000000	123.9	132	0.93	303
N:GEXP:CD96:chr3:111260926:111384597:+:10225	CD96	GEXP	3	111260926	111384597	N:GEXP:TBC1D10C:chr11:67171386:67177560:+:374403	TBC1D10C	GEXP	11	67171386	67177560	500000000	123.7	131.8	0.929	303
N:GEXP:CD96:chr3:111260926:111384597:+:10225	CD96	GEXP	3	111260926	111384597	N:GEXP:SIRPG:chr20:1609798:1638425:-:55423	SIRPG	GEXP	20	1609798	1638425	500000000	120.9	129	0.926	303
N:GEXP:CD96:chr3:111260926:111384597:+:10225	CD96	GEXP	3	111260926	111384597	N:GEXP:ITK:chr5:156607907:156682109:+:3702	ITK	GEXP	5	156607907	156682109	500000000	120.6	128.7	0.926	303
N:GEXP:CD96:chr3:111260926:111384597:+:10225	CD96	GEXP	3	111260926	111384597	N:GEXP:PTPRCAP:chr11:67202981:67205153:-:5790	PTPRCAP	GEXP	11	67202981	67205153	500000000	119.2	127.3	0.924	303
N:GEXP:CD96:chr3:111260926:111384597:+:10225	CD96	GEXP	3	111260926	111384597	N:GEXP:ITGAL:chr16:30483983:30534506:+:3683	ITGAL	GEXP	16	30483983	30534506	500000000	118.1	126.2	0.923	303
N:GEXP:CD96:chr3:111260926:111384597:+:10225	CD96	GEXP	3	111260926	111384597	N:GEXP:MAP4K1:chr19:39078281:39108643:-:11184	MAP4K1	GEXP	19	39078281	39108643	500000000	117.7	125.8	0.922	303
N:GEXP:CD96:chr3:111260926:111384597:+:10225	CD96	GEXP	3	111260926	111384597	N:GEXP:SEPT1:chr16:30389454:30394171:-:1731	2020-09-01	GEXP	16	30389454	30394171	500000000	117.1	125.2	0.921	303
N:GEXP:CD96:chr3:111260926:111384597:+:10225	CD96	GEXP	3	111260926	111384597	N:GEXP:NLRC3:chr16:3589036:3627392:-:197358	NLRC3	GEXP	16	3589036	3627392	500000000	117.1	125.2	0.921	303
N:GEXP:CD96:chr3:111260926:111384597:+:10225	CD96	GEXP	3	111260926	111384597	N:GEXP:GRAP2:chr22:40297086:40367384:+:9402	GRAP2	GEXP	22	40297086	40367384	500000000	117.2	125.2	0.921	303
N:GEXP:CD96:chr3:111260926:111384597:+:10225	CD96	GEXP	3	111260926	111384597	N:GEXP:SCML4:chr6:108023364:108145521:-:256380	SCML4	GEXP	6	108023364	108145521	500000000	116.5	124.5	0.921	303
N:GEXP:CD96:chr3:111260926:111384597:+:10225	CD96	GEXP	3	111260926	111384597	N:GEXP:SLAMF6:chr1:160454820:160493052:-:114836	SLAMF6	GEXP	1	160454820	160493052	500000000	115.9	124	0.92	303
N:GEXP:CD96:chr3:111260926:111384597:+:10225	CD96	GEXP	3	111260926	111384597	N:GEXP:TRAT1:chr3:108541631:108573714:+:50852	TRAT1	GEXP	3	108541631	108573714	2687212	115.4	123.5	0.919	303
N:GEXP:CD96:chr3:111260926:111384597:+:10225	CD96	GEXP	3	111260926	111384597	N:GEXP:CXCR3:chrX:70835766:70838367:-:2833	CXCR3	GEXP	X	70835766	70838367	500000000	114.8	122.9	0.918	303
N:GEXP:CD8A:chr2:87011728:87035519:-:925	CD8A	GEXP	2	87011728	87035519	N:GEXP:CD96:chr3:111260926:111384597:+:10225	CD96	GEXP	3	111260926	111384597	500000000	113.1	121.2	0.916	303
N:GEXP:CD96:chr3:111260926:111384597:+:10225	CD96	GEXP	3	111260926	111384597	N:GEXP:CXCR6:chr3:45984973:45989845:+:10663	CXCR6	GEXP	3	45984973	45989845	65271081	111.5	119.6	0.914	303
N:GEXP:CD96:chr3:111260926:111384597:+:10225	CD96	GEXP	3	111260926	111384597	N:GEXP:GPR174:chrX:78426469:78427726:+:84636	GPR174	GEXP	X	78426469	78427726	500000000	111.3	119.3	0.914	303
N:GEXP:CD96:chr3:111260926:111384597:+:10225	CD96	GEXP	3	111260926	111384597	N:GEXP:JAKMIP1:chr4:6027926:6202318:-:152789	JAKMIP1	GEXP	4	6027926	6202318	500000000	110.1	118.2	0.912	303
N:GEXP:CD96:chr3:111260926:111384597:+:10225	CD96	GEXP	3	111260926	111384597	N:GEXP:SIT1:chr9:35649297:35650947:-:27240	SIT1	GEXP	9	35649297	35650947	500000000	107.8	115.8	0.909	303
N:GEXP:ARHGAP9:chr12:57866038:57882597:-:64333	ARHGAP9	GEXP	12	57866038	57882597	N:GEXP:CD96:chr3:111260926:111384597:+:10225	CD96	GEXP	3	111260926	111384597	500000000	107.4	115.5	0.908	303
N:GEXP:CD96:chr3:111260926:111384597:+:10225	CD96	GEXP	3	111260926	111384597	N:GEXP:IKZF1:chr7:50344378:50472798:+:10320	IKZF1	GEXP	7	50344378	50472798	500000000	107.4	115.4	0.908	303
N:GEXP:CD96:chr3:111260926:111384597:+:10225	CD96	GEXP	3	111260926	111384597	N:GEXP:PYHIN1:chr1:158901337:158946849:+:149628	PYHIN1	GEXP	1	158901337	158946849	500000000	107	115.1	0.908	303
N:GEXP:CD96:chr3:111260926:111384597:+:10225	CD96	GEXP	3	111260926	111384597	N:GEXP:GPR171:chr3:150915619:150920988:-:29909	GPR171	GEXP	3	150915619	150920988	39531022	106.7	114.8	0.907	303
N:GEXP:CD226:chr18:67530193:67624232:-:10666	CD226	GEXP	18	67530193	67624232	N:GEXP:CD96:chr3:111260926:111384597:+:10225	CD96	GEXP	3	111260926	111384597	500000000	106.6	114.7	0.907	303
N:GEXP:CD96:chr3:111260926:111384597:+:10225	CD96	GEXP	3	111260926	111384597	N:GEXP:GVINP1:chr11:6734381:6767670:-:387751	GVINP1	GEXP	11	6734381	6767670	500000000	106.6	114.6	0.907	303
N:GEXP:CD247:chr1:167399877:167487847:-:919	CD247	GEXP	1	167399877	167487847	N:GEXP:CD96:chr3:111260926:111384597:+:10225	CD96	GEXP	3	111260926	111384597	500000000	106	114.1	0.906	303
N:GEXP:CD5:chr11:60869930:60895323:+:921	CD5	GEXP	11	60869930	60895323	N:GEXP:CD96:chr3:111260926:111384597:+:10225	CD96	GEXP	3	111260926	111384597	500000000	105.2	113.3	0.905	303
N:GEXP:CD96:chr3:111260926:111384597:+:10225	CD96	GEXP	3	111260926	111384597	N:GEXP:SAMD3:chr6:130465461:130686570:-:154075	SAMD3	GEXP	6	130465461	130686570	500000000	104.3	112.3	0.903	303
N:GEXP:CD96:chr3:111260926:111384597:+:10225	CD96	GEXP	3	111260926	111384597	N:GEXP:SASH3:chrX:128913892:128929176:+:54440	SASH3	GEXP	X	128913892	128929176	500000000	103.9	112	0.903	303
N:GEXP:CD96:chr3:111260926:111384597:+:10225	CD96	GEXP	3	111260926	111384597	N:GEXP:IL2RB:chr22:37521880:37545962:-:3560	IL2RB	GEXP	22	37521880	37545962	500000000	102.5	110.6	0.901	303
N:GEXP:CD96:chr3:111260926:111384597:+:10225	CD96	GEXP	3	111260926	111384597	N:GEXP:P2RY10:chrX:78200829:78217438:+:27334	P2RY10	GEXP	X	78200829	78217438	500000000	101.8	109.8	0.9	303
N:GEXP:CD96:chr3:111260926:111384597:+:10225	CD96	GEXP	3	111260926	111384597	N:GEXP:NKG7:chr19:51874874:51875960:-:4818	NKG7	GEXP	19	51874874	51875960	500000000	101	109.1	0.898	303
N:GEXP:CD6:chr11:60739113:60787848:+:923	CD6	GEXP	11	60739113	60787848	N:GEXP:CD96:chr3:111260926:111384597:+:10225	CD96	GEXP	3	111260926	111384597	500000000	101.1	109.1	0.898	303
N:GEXP:CD96:chr3:111260926:111384597:+:10225	CD96	GEXP	3	111260926	111384597	N:GEXP:ZAP70:chr2:98330031:98356323:+:7535	ZAP70	GEXP	2	98330031	98356323	500000000	99.8	107.9	0.896	303
N:GEXP:CD7:chr17:80272746:80275480:-:924	CD7	GEXP	17	80272746	80275480	N:GEXP:CD96:chr3:111260926:111384597:+:10225	CD96	GEXP	3	111260926	111384597	500000000	99.7	107.8	0.896	303
N:GEXP:CD96:chr3:111260926:111384597:+:10225	CD96	GEXP	3	111260926	111384597	N:GEXP:GZMM:chr19:544027:549919:+:3004	GZMM	GEXP	19	544027	549919	500000000	99.6	107.7	0.896	303
N:GEXP:CD96:chr3:111260926:111384597:+:10225	CD96	GEXP	3	111260926	111384597	N:GEXP:PDCD1:chr2:242792033:242801058:-:5133	PDCD1	GEXP	2	242792033	242801058	500000000	98.7	106.7	0.894	303
N:GEXP:CD48:chr1:160648536:160681585:-:962	CD48	GEXP	1	160648536	160681585	N:GEXP:CD96:chr3:111260926:111384597:+:10225	CD96	GEXP	3	111260926	111384597	500000000	97.9	106	0.893	303
N:GEXP:CD96:chr3:111260926:111384597:+:10225	CD96	GEXP	3	111260926	111384597	N:GEXP:ZNF831:chr20:57766075:57834167:+:128611	ZNF831	GEXP	20	57766075	57834167	500000000	97.6	105.7	0.893	303
N:GEXP:CD96:chr3:111260926:111384597:+:10225	CD96	GEXP	3	111260926	111384597	N:GEXP:SPOCK2:chr10:73818792:73848790:-:9806	SPOCK2	GEXP	10	73818792	73848790	500000000	97.2	105.3	0.892	303
N:GEXP:CCR5:chr3:46411633:46417697:+:1234	CCR5	GEXP	3	46411633	46417697	N:GEXP:CD96:chr3:111260926:111384597:+:10225	CD96	GEXP	3	111260926	111384597	64843229	96.1	104.2	0.89	303
N:GEXP:ABCD2:chr12:39945022:40013843:-:225	ABCD2	GEXP	12	39945022	40013843	N:GEXP:CD96:chr3:111260926:111384597:+:10225	CD96	GEXP	3	111260926	111384597	500000000	95.6	103.7	0.889	303
N:GEXP:CD96:chr3:111260926:111384597:+:10225	CD96	GEXP	3	111260926	111384597	N:GEXP:PTPRC:chr1:198608137:198726545:+:5788	PTPRC	GEXP	1	198608137	198726545	500000000	94.9	103	0.888	303
N:GEXP:CD96:chr3:111260926:111384597:+:10225	CD96	GEXP	3	111260926	111384597	N:GEXP:RASAL3:chr19:15562436:15575382:-:64926	RASAL3	GEXP	19	15562436	15575382	500000000	94.7	102.8	0.887	303
N:GEXP:CD96:chr3:111260926:111384597:+:10225	CD96	GEXP	3	111260926	111384597	N:GEXP:THEMIS:chr6:128029339:128239776:-:387357	THEMIS	GEXP	6	128029339	128239776	500000000	94.6	102.7	0.887	303
N:GEXP:CD96:chr3:111260926:111384597:+:10225	CD96	GEXP	3	111260926	111384597	N:GEXP:FASLG:chr1:172628185:172636012:+:356	FASLG	GEXP	1	172628185	172636012	500000000	93.7	101.8	0.885	303
N:GEXP:CD27:chr12:6554051:6560884:+:939	CD27	GEXP	12	6554051	6560884	N:GEXP:CD96:chr3:111260926:111384597:+:10225	CD96	GEXP	3	111260926	111384597	500000000	93.5	101.6	0.885	303
N:GEXP:ARHGAP15:chr2:143886899:144525921:+:55843	ARHGAP15	GEXP	2	143886899	144525921	N:GEXP:CD96:chr3:111260926:111384597:+:10225	CD96	GEXP	3	111260926	111384597	500000000	93.3	101.3	0.885	303
N:GEXP:CD96:chr3:111260926:111384597:+:10225	CD96	GEXP	3	111260926	111384597	N:GEXP:GZMK:chr5:54320107:54329960:+:3003	GZMK	GEXP	5	54320107	54329960	500000000	93.1	101.2	0.884	303
N:GEXP:CD8B:chr2:87042460:87089047:-:926	CD8B	GEXP	2	87042460	87089047	N:GEXP:CD96:chr3:111260926:111384597:+:10225	CD96	GEXP	3	111260926	111384597	500000000	92.2	100.2	0.883	303
N:GEXP:CD96:chr3:111260926:111384597:+:10225	CD96	GEXP	3	111260926	111384597	N:GEXP:SPN:chr16:29674300:29681823:+:6693	SPN	GEXP	16	29674300	29681823	500000000	91.3	99.4	0.881	303
N:GEXP:CD96:chr3:111260926:111384597:+:10225	CD96	GEXP	3	111260926	111384597	N:GEXP:SLAMF1:chr1:160579891:160617081:-:6504	SLAMF1	GEXP	1	160579891	160617081	500000000	90.9	99	0.88	303
N:GEXP:CD96:chr3:111260926:111384597:+:10225	CD96	GEXP	3	111260926	111384597	N:GEXP:PPP1R16B:chr20:37434348:37551667:+:26051	PPP1R16B	GEXP	20	37434348	37551667	500000000	88.3	96.4	0.875	303
N:GEXP:CD96:chr3:111260926:111384597:+:10225	CD96	GEXP	3	111260926	111384597	N:GEXP:TESPA1:chr12:55343865:55378456:-:9840	TESPA1	GEXP	12	55343865	55378456	500000000	87.1	95.2	0.873	303
N:GEXP:BIN2:chr12:51674822:51718452:-:51411	BIN2	GEXP	12	51674822	51718452	N:GEXP:CD96:chr3:111260926:111384597:+:10225	CD96	GEXP	3	111260926	111384597	500000000	86.7	94.8	0.872	303
N:GEXP:CD96:chr3:111260926:111384597:+:10225	CD96	GEXP	3	111260926	111384597	N:GEXP:KLRB1:chr12:9747870:9760497:-:3820	KLRB1	GEXP	12	9747870	9760497	500000000	86.6	94.7	0.871	303
N:GEXP:CD96:chr3:111260926:111384597:+:10225	CD96	GEXP	3	111260926	111384597	N:GEXP:GPR18:chr13:99906967:99910840:-:2841	GPR18	GEXP	13	99906967	99910840	500000000	85.4	93.5	0.869	303
N:GEXP:CD96:chr3:111260926:111384597:+:10225	CD96	GEXP	3	111260926	111384597	N:GEXP:PVRIG:chr7:99816243:99819111:+:79037	PVRIG	GEXP	7	99816243	99819111	500000000	85.1	93.1	0.868	303
N:GEXP:CD96:chr3:111260926:111384597:+:10225	CD96	GEXP	3	111260926	111384597	N:GEXP:WAS:chrX:48542186:48549817:+:7454	WAS	GEXP	X	48542186	48549817	500000000	84.9	93	0.868	303
N:GEXP:AKNA:chr9:117096433:117160752:-:80709	AKNA	GEXP	9	117096433	117160752	N:GEXP:CD96:chr3:111260926:111384597:+:10225	CD96	GEXP	3	111260926	111384597	500000000	84.4	92.5	0.867	303
N:GEXP:CD96:chr3:111260926:111384597:+:10225	CD96	GEXP	3	111260926	111384597	N:GEXP:TBX21:chr17:45810610:45823485:+:30009	TBX21	GEXP	17	45810610	45823485	500000000	84.4	92.4	0.867	303
N:GEXP:CD96:chr3:111260926:111384597:+:10225	CD96	GEXP	3	111260926	111384597	N:GEXP:LTA:chr6:31539876:31542098:+:4049	LTA	GEXP	6	31539876	31542098	500000000	84.2	92.3	0.866	303
N:GEXP:BTLA:chr3:112182813:112218408:-:151888	BTLA	GEXP	3	112182813	112218408	N:GEXP:CD96:chr3:111260926:111384597:+:10225	CD96	GEXP	3	111260926	111384597	798216	83.6	91.7	0.865	303
N:GEXP:CD96:chr3:111260926:111384597:+:10225	CD96	GEXP	3	111260926	111384597	N:GEXP:DOCK2:chr5:169064251:169510386:+:1794	DOCK2	GEXP	5	169064251	169510386	500000000	83.2	91.3	0.864	303
N:GEXP:CD96:chr3:111260926:111384597:+:10225	CD96	GEXP	3	111260926	111384597	N:GEXP:IPCEF1:chr6:154475617:154677900:-:26034	IPCEF1	GEXP	6	154475617	154677900	500000000	83.2	91.3	0.864	303
N:GEXP:ARHGAP30:chr1:161016732:161039760:-:257106	ARHGAP30	GEXP	1	161016732	161039760	N:GEXP:CD96:chr3:111260926:111384597:+:10225	CD96	GEXP	3	111260926	111384597	500000000	82.4	90.5	0.862	303
N:GEXP:CD96:chr3:111260926:111384597:+:10225	CD96	GEXP	3	111260926	111384597	N:GEXP:CORO1A:chr16:30194731:30200575:+:11151	CORO1A	GEXP	16	30194731	30200575	500000000	82.3	90.4	0.862	303
N:GEXP:CD96:chr3:111260926:111384597:+:10225	CD96	GEXP	3	111260926	111384597	N:GEXP:IRF8:chr16:85932774:85956211:+:3394	IRF8	GEXP	16	85932774	85956211	500000000	82.1	90.2	0.862	303
N:GEXP:CD96:chr3:111260926:111384597:+:10225	CD96	GEXP	3	111260926	111384597	N:GEXP:IL2RG:chrX:70327254:70331481:-:3561	IL2RG	GEXP	X	70327254	70331481	500000000	81.6	89.7	0.86	303
N:GEXP:ABI3:chr17:47287589:47300587:+:51225	ABI3	GEXP	17	47287589	47300587	N:GEXP:CD96:chr3:111260926:111384597:+:10225	CD96	GEXP	3	111260926	111384597	500000000	81.2	89.3	0.859	303
N:GEXP:APBB1IP:chr10:26727266:26856732:+:54518	APBB1IP	GEXP	10	26727266	26856732	N:GEXP:CD96:chr3:111260926:111384597:+:10225	CD96	GEXP	3	111260926	111384597	500000000	80.7	88.8	0.858	303
N:GEXP:CD96:chr3:111260926:111384597:+:10225	CD96	GEXP	3	111260926	111384597	N:GEXP:IL21R:chr16:27413483:27463363:+:50615	IL21R	GEXP	16	27413483	27463363	500000000	80.5	88.6	0.858	303
N:GEXP:CD96:chr3:111260926:111384597:+:10225	CD96	GEXP	3	111260926	111384597	N:GEXP:LAT:chr16:28995526:29002104:+:27040	LAT	GEXP	16	28995526	29002104	500000000	80.5	88.5	0.858	303
N:GEXP:CD96:chr3:111260926:111384597:+:10225	CD96	GEXP	3	111260926	111384597	N:GEXP:LY9:chr1:160765928:160798045:+:4063	LY9	GEXP	1	160765928	160798045	500000000	80.3	88.4	0.857	303
N:GEXP:CD96:chr3:111260926:111384597:+:10225	CD96	GEXP	3	111260926	111384597	N:GEXP:SNX20:chr16:50700211:50715264:-:124460	SNX20	GEXP	16	50700211	50715264	500000000	79.6	87.7	0.856	303
N:GEXP:CD96:chr3:111260926:111384597:+:10225	CD96	GEXP	3	111260926	111384597	N:GEXP:GIMAP7:chr7:150211945:150218161:+:168537	GIMAP7	GEXP	7	150211945	150218161	500000000	79.7	87.7	0.856	303
N:GEXP:CD96:chr3:111260926:111384597:+:10225	CD96	GEXP	3	111260926	111384597	N:GEXP:TARP:chr7:38299243:38313248:-:445347	TARP	GEXP	7	38299243	38313248	500000000	79.5	87.6	0.855	303
N:GEXP:AKAP5:chr14:64932217:64941221:+:9495	AKAP5	GEXP	14	64932217	64941221	N:GEXP:CD96:chr3:111260926:111384597:+:10225	CD96	GEXP	3	111260926	111384597	500000000	77.6	85.7	0.851	303
N:GEXP:CD96:chr3:111260926:111384597:+:10225	CD96	GEXP	3	111260926	111384597	N:GEXP:GZMH:chr14:25075693:25078864:-:2999	GZMH	GEXP	14	25075693	25078864	500000000	77.5	85.5	0.85	303
N:GEXP:CD96:chr3:111260926:111384597:+:10225	CD96	GEXP	3	111260926	111384597	N:GEXP:SLA:chr8:134048973:134115310:-:6503	SLA	GEXP	8	134048973	134115310	500000000	77.3	85.3	0.85	303
N:GEXP:CD96:chr3:111260926:111384597:+:10225	CD96	GEXP	3	111260926	111384597	N:GEXP:CST7:chr20:24929866:24940564:+:8530	CST7	GEXP	20	24929866	24940564	500000000	77.2	85.3	0.85	303
N:GEXP:CD96:chr3:111260926:111384597:+:10225	CD96	GEXP	3	111260926	111384597	N:GEXP:TRAF3IP3:chr1:209929394:209955668:+:80342	TRAF3IP3	GEXP	1	209929394	209955668	500000000	76.5	84.5	0.848	303
N:GEXP:CD96:chr3:111260926:111384597:+:10225	CD96	GEXP	3	111260926	111384597	N:GEXP:EVI2B:chr17:29630788:29641130:-:2124	EVI2B	GEXP	17	29630788	29641130	500000000	76.2	84.3	0.847	303
N:GEXP:CD40LG:chrX:135730336:135742549:+:959	CD40LG	GEXP	X	135730336	135742549	N:GEXP:CD96:chr3:111260926:111384597:+:10225	CD96	GEXP	3	111260926	111384597	500000000	76.1	84.2	0.847	303
N:GEXP:BATF:chr14:75988784:76013334:+:10538	BATF	GEXP	14	75988784	76013334	N:GEXP:CD96:chr3:111260926:111384597:+:10225	CD96	GEXP	3	111260926	111384597	500000000	75.4	83.4	0.845	303
N:GEXP:CD96:chr3:111260926:111384597:+:10225	CD96	GEXP	3	111260926	111384597	N:GEXP:IL10RA:chr11:117857106:117872199:+:3587	IL10RA	GEXP	11	117857106	117872199	500000000	75.1	83.2	0.845	303
N:GEXP:CD96:chr3:111260926:111384597:+:10225	CD96	GEXP	3	111260926	111384597	N:GEXP:DOCK8:chr9:214865:465259:+:81704	DOCK8	GEXP	9	214865	465259	500000000	74.8	82.9	0.844	303
N:GEXP:CD96:chr3:111260926:111384597:+:10225	CD96	GEXP	3	111260926	111384597	N:GEXP:NCKAP1L:chr12:54891495:54936899:+:3071	NCKAP1L	GEXP	12	54891495	54936899	500000000	74.7	82.8	0.843	303
N:GEXP:CD96:chr3:111260926:111384597:+:10225	CD96	GEXP	3	111260926	111384597	N:GEXP:GIMAP4:chr7:150264458:150271041:+:55303	GIMAP4	GEXP	7	150264458	150271041	500000000	74.7	82.8	0.843	303
N:GEXP:CD96:chr3:111260926:111384597:+:10225	CD96	GEXP	3	111260926	111384597	N:GEXP:CRTAM:chr11:122709255:122743347:+:56253	CRTAM	GEXP	11	122709255	122743347	500000000	74.1	82.2	0.842	303
N:GEXP:CD96:chr3:111260926:111384597:+:10225	CD96	GEXP	3	111260926	111384597	N:GEXP:GIMAP5:chr7:150434435:150440737:+:55340	GIMAP5	GEXP	7	150434435	150440737	500000000	73.7	81.8	0.841	303
N:GEXP:CD96:chr3:111260926:111384597:+:10225	CD96	GEXP	3	111260926	111384597	N:GEXP:PRKCB:chr16:23847300:24231932:+:5579	PRKCB	GEXP	16	23847300	24231932	500000000	73.1	81.2	0.839	303
N:GEXP:CD96:chr3:111260926:111384597:+:10225	CD96	GEXP	3	111260926	111384597	N:GEXP:CYTIP:chr2:158271131:158345473:-:9595	CYTIP	GEXP	2	158271131	158345473	500000000	73.1	81.2	0.839	303
N:GEXP:CD96:chr3:111260926:111384597:+:10225	CD96	GEXP	3	111260926	111384597	N:GEXP:PRF1:chr10:72357104:72362531:-:5551	PRF1	GEXP	10	72357104	72362531	500000000	73	81.1	0.839	303
N:GEXP:CD96:chr3:111260926:111384597:+:10225	CD96	GEXP	3	111260926	111384597	N:GEXP:IKZF3:chr17:37921199:38020441:-:22806	IKZF3	GEXP	17	37921199	38020441	500000000	72.4	80.5	0.837	303
N:GEXP:CD96:chr3:111260926:111384597:+:10225	CD96	GEXP	3	111260926	111384597	N:GEXP:SELPLG:chr12:109015680:109027670:-:6404	SELPLG	GEXP	12	109015680	109027670	500000000	72.1	80.1	0.836	303
N:GEXP:CD96:chr3:111260926:111384597:+:10225	CD96	GEXP	3	111260926	111384597	N:GEXP:LCK:chr1:32716840:32751766:+:3932	LCK	GEXP	1	32716840	32751766	500000000	72	80	0.836	303
N:GEXP:CD96:chr3:111260926:111384597:+:10225	CD96	GEXP	3	111260926	111384597	N:GEXP:RGL4:chr22:24032961:24041363:+:266747	RGL4	GEXP	22	24032961	24041363	500000000	71.8	79.8	0.836	303
N:GEXP:CD96:chr3:111260926:111384597:+:10225	CD96	GEXP	3	111260926	111384597	N:GEXP:GIMAP1:chr7:150413644:150421368:+:170575	GIMAP1	GEXP	7	150413644	150421368	500000000	71.4	79.5	0.835	303
N:GEXP:CD96:chr3:111260926:111384597:+:10225	CD96	GEXP	3	111260926	111384597	N:GEXP:LOC100233209:chr12:47602203:47610226:-:100233209	LOC100233209	GEXP	12	47602203	47610226	500000000	71.3	79.4	0.834	303
N:GEXP:CD53:chr1:111413821:111442558:+:963	CD53	GEXP	1	111413821	111442558	N:GEXP:CD96:chr3:111260926:111384597:+:10225	CD96	GEXP	3	111260926	111384597	500000000	71.3	79.3	0.834	303
N:GEXP:CD96:chr3:111260926:111384597:+:10225	CD96	GEXP	3	111260926	111384597	N:GEXP:GIMAP6:chr7:150322464:150329736:-:474344	GIMAP6	GEXP	7	150322464	150329736	500000000	71.1	79.2	0.834	303
N:GEXP:CD37:chr19:49838428:49843861:+:951	CD37	GEXP	19	49838428	49843861	N:GEXP:CD96:chr3:111260926:111384597:+:10225	CD96	GEXP	3	111260926	111384597	500000000	71	79.1	0.833	303
N:GEXP:CD96:chr3:111260926:111384597:+:10225	CD96	GEXP	3	111260926	111384597	N:GEXP:IL16:chr15:81475093:81605104:+:3603	IL16	GEXP	15	81475093	81605104	500000000	70.3	78.3	0.831	303
N:GEXP:CD96:chr3:111260926:111384597:+:10225	CD96	GEXP	3	111260926	111384597	N:GEXP:WDFY4:chr10:49892921:50191001:+:57705	WDFY4	GEXP	10	49892921	50191001	500000000	70	78.1	0.831	303
N:GEXP:CD96:chr3:111260926:111384597:+:10225	CD96	GEXP	3	111260926	111384597	N:GEXP:SKAP1:chr17:46210802:46507594:-:8631	SKAP1	GEXP	17	46210802	46507594	500000000	69.7	77.8	0.83	303
N:GEXP:CD96:chr3:111260926:111384597:+:10225	CD96	GEXP	3	111260926	111384597	N:GEXP:PTPN22:chr1:114356433:114414375:-:26191	PTPN22	GEXP	1	114356433	114414375	500000000	69.1	77.2	0.828	303
N:GEXP:CD52:chr1:26644411:26647014:+:1043	CD52	GEXP	1	26644411	26647014	N:GEXP:CD96:chr3:111260926:111384597:+:10225	CD96	GEXP	3	111260926	111384597	500000000	69.1	77.2	0.828	303
N:GEXP:CD96:chr3:111260926:111384597:+:10225	CD96	GEXP	3	111260926	111384597	N:GEXP:KLRD1:chr12:10457050:10469850:+:3824	KLRD1	GEXP	12	10457050	10469850	500000000	69	77.1	0.828	303
N:GEXP:CD96:chr3:111260926:111384597:+:10225	CD96	GEXP	3	111260926	111384597	N:GEXP:CIITA:chr16:10971055:11018840:+:4261	CIITA	GEXP	16	10971055	11018840	500000000	68.7	76.8	0.827	303
N:GEXP:CD96:chr3:111260926:111384597:+:10225	CD96	GEXP	3	111260926	111384597	N:GEXP:ZNF683:chr1:26688125:26699266:-:257101	ZNF683	GEXP	1	26688125	26699266	500000000	68.2	76.3	0.825	303
N:GEXP:CD96:chr3:111260926:111384597:+:10225	CD96	GEXP	3	111260926	111384597	N:GEXP:RCSD1:chr1:167599474:167675486:+:92241	RCSD1	GEXP	1	167599474	167675486	500000000	68.2	76.3	0.825	303
N:GEXP:CD96:chr3:111260926:111384597:+:10225	CD96	GEXP	3	111260926	111384597	N:GEXP:NAPSB:chr19:50837057:50848005:-:256236	NAPSB	GEXP	19	50837057	50848005	500000000	68.1	76.2	0.825	303
N:GEXP:CD96:chr3:111260926:111384597:+:10225	CD96	GEXP	3	111260926	111384597	N:GEXP:MYO1F:chr19:8585674:8642331:-:4542	MYO1F	GEXP	19	8585674	8642331	500000000	67.9	75.9	0.824	303
N:GEXP:CD96:chr3:111260926:111384597:+:10225	CD96	GEXP	3	111260926	111384597	N:GEXP:TLR7:chrX:12885202:12908480:+:51284	TLR7	GEXP	X	12885202	12908480	500000000	67.8	75.8	0.824	303
N:GEXP:CD96:chr3:111260926:111384597:+:10225	CD96	GEXP	3	111260926	111384597	N:GEXP:TAGAP:chr6:159456027:159466184:-:117289	TAGAP	GEXP	6	159456027	159466184	500000000	67.8	75.8	0.824	303
N:GEXP:CD96:chr3:111260926:111384597:+:10225	CD96	GEXP	3	111260926	111384597	N:GEXP:HLA-DMB:chr6:32902406:32908847:-:3109	HLA-DMB	GEXP	6	32902406	32908847	500000000	67.4	75.4	0.823	303
N:GEXP:CD28:chr2:204571198:204603636:+:940	CD28	GEXP	2	204571198	204603636	N:GEXP:CD96:chr3:111260926:111384597:+:10225	CD96	GEXP	3	111260926	111384597	500000000	67	75.1	0.822	303
N:GEXP:ACAP1:chr17:7239848:7254793:+:9744	ACAP1	GEXP	17	7239848	7254793	N:GEXP:CD96:chr3:111260926:111384597:+:10225	CD96	GEXP	3	111260926	111384597	500000000	66.8	74.9	0.821	303
N:GEXP:CD96:chr3:111260926:111384597:+:10225	CD96	GEXP	3	111260926	111384597	N:GEXP:CECR1:chr22:17660192:17702738:-:51816	CECR1	GEXP	22	17660192	17702738	500000000	66.6	74.7	0.821	303
N:GEXP:AMICA1:chr11:118064442:118095809:-:120425	AMICA1	GEXP	11	118064442	118095809	N:GEXP:CD96:chr3:111260926:111384597:+:10225	CD96	GEXP	3	111260926	111384597	500000000	66.6	74.7	0.821	303
N:GEXP:CD96:chr3:111260926:111384597:+:10225	CD96	GEXP	3	111260926	111384597	N:GEXP:TNFRSF1B:chr1:12227060:12269277:+:7133	TNFRSF1B	GEXP	1	12227060	12269277	500000000	65.6	73.7	0.818	303
N:GEXP:CD96:chr3:111260926:111384597:+:10225	CD96	GEXP	3	111260926	111384597	N:GEXP:GZMA:chr5:54398474:54406080:+:3001	GZMA	GEXP	5	54398474	54406080	500000000	65.5	73.6	0.817	303
N:GEXP:CD96:chr3:111260926:111384597:+:10225	CD96	GEXP	3	111260926	111384597	N:GEXP:P2RY8:chrX:1581466:1656037:-:286530	P2RY8	GEXP	X	1581466	1656037	500000000	65.4	73.5	0.817	303
N:GEXP:C5ORF20:chr5:134779904:134783038:-:140947	C5ORF20	GEXP	5	134779904	134783038	N:GEXP:CD96:chr3:111260926:111384597:+:10225	CD96	GEXP	3	111260926	111384597	500000000	65.5	73.5	0.817	303
N:GEXP:CD96:chr3:111260926:111384597:+:10225	CD96	GEXP	3	111260926	111384597	N:GEXP:FGL2:chr7:76822688:76829150:-:10875	FGL2	GEXP	7	76822688	76829150	500000000	65.3	73.4	0.817	303
N:GEXP:BTK:chrX:100604435:100645770:-:695	BTK	GEXP	X	100604435	100645770	N:GEXP:CD96:chr3:111260926:111384597:+:10225	CD96	GEXP	3	111260926	111384597	500000000	65.1	73.2	0.816	303
N:GEXP:CD96:chr3:111260926:111384597:+:10225	CD96	GEXP	3	111260926	111384597	N:GEXP:PARVG:chr22:44568836:44603035:+:64098	PARVG	GEXP	22	44568836	44603035	500000000	64.9	72.9	0.815	303
N:GEXP:CD96:chr3:111260926:111384597:+:10225	CD96	GEXP	3	111260926	111384597	N:GEXP:FERMT3:chr11:63974152:63991363:+:83706	FERMT3	GEXP	11	63974152	63991363	500000000	64.7	72.8	0.815	303
N:GEXP:CD96:chr3:111260926:111384597:+:10225	CD96	GEXP	3	111260926	111384597	N:GEXP:SAMSN1:chr21:15857549:15955723:-:64092	SAMSN1	GEXP	21	15857549	15955723	500000000	64.4	72.4	0.814	303
N:GEXP:CD96:chr3:111260926:111384597:+:10225	CD96	GEXP	3	111260926	111384597	N:GEXP:LCP2:chr5:169675088:169724822:-:3937	LCP2	GEXP	5	169675088	169724822	500000000	64.4	72.4	0.814	303
N:GEXP:CD74:chr5:149781200:149792499:-:972	CD74	GEXP	5	149781200	149792499	N:GEXP:CD96:chr3:111260926:111384597:+:10225	CD96	GEXP	3	111260926	111384597	500000000	64.4	72.4	0.814	303
N:GEXP:CD96:chr3:111260926:111384597:+:10225	CD96	GEXP	3	111260926	111384597	N:GEXP:IL9R:chrX:155227246:155240482:+:3581	IL9R	GEXP	X	155227246	155240482	500000000	64.2	72.3	0.813	303
N:GEXP:CD96:chr3:111260926:111384597:+:10225	CD96	GEXP	3	111260926	111384597	N:GEXP:SCIMP:chr17:5113901:5138083:-:388325	SCIMP	GEXP	17	5113901	5138083	500000000	63.2	71.3	0.81	303
N:GEXP:CD96:chr3:111260926:111384597:+:10225	CD96	GEXP	3	111260926	111384597	N:GEXP:FAM78A:chr9:134133465:134151906:-:286336	FAM78A	GEXP	9	134133465	134151906	500000000	63.1	71.2	0.81	303
N:GEXP:CD96:chr3:111260926:111384597:+:10225	CD96	GEXP	3	111260926	111384597	N:GEXP:ZC3H12D:chr6:149768766:149806148:-:340152	ZC3H12D	GEXP	6	149768766	149806148	500000000	62.8	70.9	0.809	303
N:GEXP:CD96:chr3:111260926:111384597:+:10225	CD96	GEXP	3	111260926	111384597	N:GEXP:TIFAB:chr5:134784558:134788089:-:497189	TIFAB	GEXP	5	134784558	134788089	500000000	62.8	70.9	0.809	303
N:GEXP:CD96:chr3:111260926:111384597:+:10225	CD96	GEXP	3	111260926	111384597	N:GEXP:FOXP3:chrX:49106897:49121288:-:50943	FOXP3	GEXP	X	49106897	49121288	500000000	62.8	70.9	0.809	303
N:GEXP:CD96:chr3:111260926:111384597:+:10225	CD96	GEXP	3	111260926	111384597	N:GEXP:GAB3:chrX:153903527:153979858:-:139716	GAB3	GEXP	X	153903527	153979858	500000000	62.6	70.7	0.808	303
N:GEXP:CD96:chr3:111260926:111384597:+:10225	CD96	GEXP	3	111260926	111384597	N:GEXP:PIK3CG:chr7:106505723:106547592:+:5294	PIK3CG	GEXP	7	106505723	106547592	500000000	62.5	70.5	0.807	303
N:GEXP:CD96:chr3:111260926:111384597:+:10225	CD96	GEXP	3	111260926	111384597	N:GEXP:IL12RB1:chr19:18170371:18209626:-:3594	IL12RB1	GEXP	19	18170371	18209626	500000000	62.5	70.5	0.807	303
N:GEXP:C5ORF56:chr5:131746465:131822549:+:441108	C5ORF56	GEXP	5	131746465	131822549	N:GEXP:CD96:chr3:111260926:111384597:+:10225	CD96	GEXP	3	111260926	111384597	500000000	62.1	70.1	0.806	303
N:GEXP:CD96:chr3:111260926:111384597:+:10225	CD96	GEXP	3	111260926	111384597	N:GEXP:RHOH:chr4:40198527:40246281:+:399	RHOH	GEXP	4	40198527	40246281	500000000	61.7	69.8	0.805	303
N:GEXP:CD96:chr3:111260926:111384597:+:10225	CD96	GEXP	3	111260926	111384597	N:GEXP:GZMB:chr14:25100161:25103432:-:3002	GZMB	GEXP	14	25100161	25103432	500000000	61.3	69.4	0.804	303
N:GEXP:CD96:chr3:111260926:111384597:+:10225	CD96	GEXP	3	111260926	111384597	N:GEXP:CTLA4:chr2:204732511:204738683:+:1493	CTLA4	GEXP	2	204732511	204738683	500000000	61.3	69.3	0.804	303
N:GEXP:CD96:chr3:111260926:111384597:+:10225	CD96	GEXP	3	111260926	111384597	N:GEXP:CTSS:chr1:150702672:150738433:-:1520	CTSS	GEXP	1	150702672	150738433	500000000	60.9	69	0.802	303
N:GEXP:CD200R1:chr3:112641532:112693937:-:131450	CD200R1	GEXP	3	112641532	112693937	N:GEXP:CD96:chr3:111260926:111384597:+:10225	CD96	GEXP	3	111260926	111384597	1256935	61	69	0.802	303
N:GEXP:CD96:chr3:111260926:111384597:+:10225	CD96	GEXP	3	111260926	111384597	N:GEXP:HCST:chr19:36393382:36395173:+:10870	HCST	GEXP	19	36393382	36395173	500000000	60.7	68.7	0.801	303
N:GEXP:CD96:chr3:111260926:111384597:+:10225	CD96	GEXP	3	111260926	111384597	N:GEXP:IGFLR1:chr19:36230151:36236336:-:79713	IGFLR1	GEXP	19	36230151	36236336	500000000	60.5	68.6	0.801	303
N:GEXP:CD96:chr3:111260926:111384597:+:10225	CD96	GEXP	3	111260926	111384597	N:GEXP:MPEG1:chr11:58975983:58980494:-:219972	MPEG1	GEXP	11	58975983	58980494	500000000	60.4	68.5	0.801	303
N:GEXP:CD96:chr3:111260926:111384597:+:10225	CD96	GEXP	3	111260926	111384597	N:GEXP:GPR65:chr14:88471468:88481155:+:8477	GPR65	GEXP	14	88471468	88481155	500000000	60.3	68.3	0.8	303
N:GEXP:CD96:chr3:111260926:111384597:+:10225	CD96	GEXP	3	111260926	111384597	N:GEXP:DOK2:chr8:21563902:21771205:-:9046	DOK2	GEXP	8	21563902	21771205	500000000	60.2	68.3	0.8	303
N:GEXP:CD96:chr3:111260926:111384597:+:10225	CD96	GEXP	3	111260926	111384597	N:GEXP:CTSW:chr11:65647284:65651212:+:1521	CTSW	GEXP	11	65647284	65651212	500000000	60.1	68.2	0.799	303
N:GEXP:CD96:chr3:111260926:111384597:+:10225	CD96	GEXP	3	111260926	111384597	N:GEXP:ITGB7:chr12:53585107:53601000:-:3695	ITGB7	GEXP	12	53585107	53601000	500000000	60	68.1	0.799	303
N:GEXP:CD96:chr3:111260926:111384597:+:10225	CD96	GEXP	3	111260926	111384597	N:GEXP:NCF4:chr22:37257030:37274059:+:4689	NCF4	GEXP	22	37257030	37274059	500000000	59.9	68	0.799	303
N:GEXP:CD96:chr3:111260926:111384597:+:10225	CD96	GEXP	3	111260926	111384597	N:GEXP:DOCK10:chr2:225629807:225907330:-:55619	DOCK10	GEXP	2	225629807	225907330	500000000	59.8	67.9	0.798	303
N:GEXP:CD96:chr3:111260926:111384597:+:10225	CD96	GEXP	3	111260926	111384597	N:GEXP:FUT7:chr9:139924626:139927292:-:2529	FUT7	GEXP	9	139924626	139927292	500000000	59.8	67.8	0.798	303
N:GEXP:CD4:chr12:6898638:6929976:+:920	CD4	GEXP	12	6898638	6929976	N:GEXP:CD96:chr3:111260926:111384597:+:10225	CD96	GEXP	3	111260926	111384597	500000000	59.6	67.7	0.798	303
N:GEXP:CD96:chr3:111260926:111384597:+:10225	CD96	GEXP	3	111260926	111384597	N:GEXP:SIGLEC8:chr19:51954101:51961708:-:27181	SIGLEC8	GEXP	19	51954101	51961708	500000000	59.3	67.3	0.797	303
N:GEXP:CD96:chr3:111260926:111384597:+:10225	CD96	GEXP	3	111260926	111384597	N:GEXP:ICOS:chr2:204801471:204826298:+:29851	ICOS	GEXP	2	204801471	204826298	500000000	59.3	67.3	0.797	303
N:GEXP:CD96:chr3:111260926:111384597:+:10225	CD96	GEXP	3	111260926	111384597	N:GEXP:IL18RAP:chr2:103035254:103069024:+:8807	IL18RAP	GEXP	2	103035254	103069024	500000000	59.2	67.2	0.796	303
N:GEXP:CD96:chr3:111260926:111384597:+:10225	CD96	GEXP	3	111260926	111384597	N:GEXP:FCRL3:chr1:157646271:157670775:-:115352	FCRL3	GEXP	1	157646271	157670775	500000000	58.8	66.9	0.795	303
N:GEXP:CD96:chr3:111260926:111384597:+:10225	CD96	GEXP	3	111260926	111384597	N:GEXP:SIGLEC10:chr19:51913275:51921057:-:89790	SIGLEC10	GEXP	19	51913275	51921057	500000000	58.7	66.8	0.795	303
N:GEXP:CD96:chr3:111260926:111384597:+:10225	CD96	GEXP	3	111260926	111384597	N:GEXP:SPIB:chr19:50922195:50934309:+:6689	SPIB	GEXP	19	50922195	50934309	500000000	58.5	66.6	0.794	303
N:GEXP:CD96:chr3:111260926:111384597:+:10225	CD96	GEXP	3	111260926	111384597	N:GEXP:SLFN12L:chr17:33801942:33864715:-:342615	SLFN12L	GEXP	17	33801942	33864715	500000000	58.5	66.6	0.794	303
N:GEXP:CD96:chr3:111260926:111384597:+:10225	CD96	GEXP	3	111260926	111384597	N:GEXP:HLA-DPB1:chr6:33043703:33057473:+:3115	HLA-DPB1	GEXP	6	33043703	33057473	500000000	58.4	66.4	0.793	303
N:GEXP:CD96:chr3:111260926:111384597:+:10225	CD96	GEXP	3	111260926	111384597	N:GEXP:HLA-DOA:chr6:32971960:32977389:-:3111	HLA-DOA	GEXP	6	32971960	32977389	500000000	58.3	66.3	0.793	303
N:GEXP:CD96:chr3:111260926:111384597:+:10225	CD96	GEXP	3	111260926	111384597	N:GEXP:IRF4:chr6:391739:411443:+:3662	IRF4	GEXP	6	391739	411443	500000000	58	66.1	0.792	303
N:GEXP:CD96:chr3:111260926:111384597:+:10225	CD96	GEXP	3	111260926	111384597	N:GEXP:FLT3:chr13:28577411:28674729:-:2322	FLT3	GEXP	13	28577411	28674729	500000000	58	66	0.792	303
N:GEXP:CD96:chr3:111260926:111384597:+:10225	CD96	GEXP	3	111260926	111384597	N:GEXP:PREX1:chr20:47240793:47444420:-:57580	PREX1	GEXP	20	47240793	47444420	500000000	57.7	65.8	0.791	303
N:GEXP:CD96:chr3:111260926:111384597:+:10225	CD96	GEXP	3	111260926	111384597	N:GEXP:HLA-DRA:chr6:32407619:32412826:+:3122	HLA-DRA	GEXP	6	32407619	32412826	500000000	57.6	65.7	0.791	303
N:GEXP:CD96:chr3:111260926:111384597:+:10225	CD96	GEXP	3	111260926	111384597	N:GEXP:RASSF2:chr20:4760669:4804291:-:9770	RASSF2	GEXP	20	4760669	4804291	500000000	57.6	65.6	0.791	303
N:GEXP:CD96:chr3:111260926:111384597:+:10225	CD96	GEXP	3	111260926	111384597	N:GEXP:ITM2A:chrX:78615881:78623049:-:9452	ITM2A	GEXP	X	78615881	78623049	500000000	57.5	65.6	0.79	303
N:GEXP:CD96:chr3:111260926:111384597:+:10225	CD96	GEXP	3	111260926	111384597	N:GEXP:UBD:chr6:29523389:29527702:-:10537	UBD	GEXP	6	29523389	29527702	500000000	57.4	65.5	0.79	303
N:GEXP:CD96:chr3:111260926:111384597:+:10225	CD96	GEXP	3	111260926	111384597	N:GEXP:GNGT2:chr17:47283596:47287936:-:2793	GNGT2	GEXP	17	47283596	47287936	500000000	57.4	65.5	0.79	303
N:GEXP:CD96:chr3:111260926:111384597:+:10225	CD96	GEXP	3	111260926	111384597	N:GEXP:PIK3R5:chr17:8782233:8869029:-:23533	PIK3R5	GEXP	17	8782233	8869029	500000000	57.4	65.4	0.79	303
N:GEXP:CD96:chr3:111260926:111384597:+:10225	CD96	GEXP	3	111260926	111384597	N:GEXP:HLA-DPA1:chr6:33032346:33048555:-:3113	HLA-DPA1	GEXP	6	33032346	33048555	500000000	57.3	65.3	0.789	303
N:GEXP:CD96:chr3:111260926:111384597:+:10225	CD96	GEXP	3	111260926	111384597	N:GEXP:PARP15:chr3:122296449:122355536:+:165631	PARP15	GEXP	3	122296449	122355536	10911852	57.1	65.1	0.789	303
N:GEXP:CD79B:chr17:62006098:62009704:-:974	CD79B	GEXP	17	62006098	62009704	N:GEXP:CD96:chr3:111260926:111384597:+:10225	CD96	GEXP	3	111260926	111384597	500000000	56.8	64.9	0.788	303
N:GEXP:CD96:chr3:111260926:111384597:+:10225	CD96	GEXP	3	111260926	111384597	N:GEXP:PLCB2:chr15:40580098:40600174:-:5330	PLCB2	GEXP	15	40580098	40600174	500000000	56.8	64.8	0.788	303
N:GEXP:ARHGEF6:chrX:135747712:135863503:-:9459	ARHGEF6	GEXP	X	135747712	135863503	N:GEXP:CD96:chr3:111260926:111384597:+:10225	CD96	GEXP	3	111260926	111384597	500000000	56.7	64.8	0.787	303
N:GEXP:CD96:chr3:111260926:111384597:+:10225	CD96	GEXP	3	111260926	111384597	N:GEXP:LILRB1:chr19:55128629:55149004:+:10859	LILRB1	GEXP	19	55128629	55149004	500000000	56.4	64.5	0.786	303
N:GEXP:CD96:chr3:111260926:111384597:+:10225	CD96	GEXP	3	111260926	111384597	N:GEXP:GMFG:chr19:39818999:39826726:-:9535	GMFG	GEXP	19	39818999	39826726	500000000	56.1	64.2	0.785	303
N:GEXP:CD96:chr3:111260926:111384597:+:10225	CD96	GEXP	3	111260926	111384597	N:GEXP:LAG3:chr12:6881670:6887621:+:3902	LAG3	GEXP	12	6881670	6887621	500000000	55.9	63.9	0.784	303
N:GEXP:CD96:chr3:111260926:111384597:+:10225	CD96	GEXP	3	111260926	111384597	N:GEXP:LAX1:chr1:203734284:203745480:+:54900	LAX1	GEXP	1	203734284	203745480	500000000	55.4	63.4	0.782	303
N:GEXP:CD96:chr3:111260926:111384597:+:10225	CD96	GEXP	3	111260926	111384597	N:GEXP:INPP5D:chr2:233925036:234116549:+:3635	INPP5D	GEXP	2	233925036	234116549	500000000	55.1	63.2	0.781	303
N:GEXP:CD96:chr3:111260926:111384597:+:10225	CD96	GEXP	3	111260926	111384597	N:GEXP:GPSM3:chr6:32158543:32163300:-:63940	GPSM3	GEXP	6	32158543	32163300	500000000	55.2	63.2	0.782	303
N:GEXP:CD96:chr3:111260926:111384597:+:10225	CD96	GEXP	3	111260926	111384597	N:GEXP:PTPN7:chr1:202116141:202130716:-:5778	PTPN7	GEXP	1	202116141	202130716	500000000	54.9	63	0.781	303
N:GEXP:CD96:chr3:111260926:111384597:+:10225	CD96	GEXP	3	111260926	111384597	N:GEXP:GPRIN3:chr4:90165429:90229161:-:285513	GPRIN3	GEXP	4	90165429	90229161	500000000	54.6	62.7	0.78	303
N:GEXP:CD96:chr3:111260926:111384597:+:10225	CD96	GEXP	3	111260926	111384597	N:GEXP:HLA-DMA:chr6:32916391:32920899:-:3108	HLA-DMA	GEXP	6	32916391	32920899	500000000	54.5	62.6	0.779	303
N:GEXP:CD96:chr3:111260926:111384597:+:10225	CD96	GEXP	3	111260926	111384597	N:GEXP:FMNL1:chr17:43299292:43324686:+:752	FMNL1	GEXP	17	43299292	43324686	500000000	54.4	62.5	0.779	303
N:GEXP:CD96:chr3:111260926:111384597:+:10225	CD96	GEXP	3	111260926	111384597	N:GEXP:GBP4:chr1:89646831:89664633:-:115361	GBP4	GEXP	1	89646831	89664633	500000000	54	62.1	0.777	303

## Sheet: KIRC
id_a	pretty_label_a	datatype_a	chr_a	start_a	end_a	id_b	pretty_label_b	datatype_b	chr_b	start_b	end_b	link_distance	adj_logged_pvalue	logged_pvalue	correlation	num_nonna
N:GEXP:CD2:chr1:117297086:117311851:+:914	CD2	GEXP	1	117297086	117311851	N:GEXP:CD96:chr3:111260926:111384597:+:10225	CD96	GEXP	3	111260926	111384597	500000000	280.9	288.9	0.957	538
N:GEXP:CD96:chr3:111260926:111384597:+:10225	CD96	GEXP	3	111260926	111384597	N:GEXP:SH2D1A:chrX:123480132:123507010:+:4068	SH2D1A	GEXP	X	123480132	123507010	500000000	261	269.1	0.949	538
N:GEXP:CD96:chr3:111260926:111384597:+:10225	CD96	GEXP	3	111260926	111384597	N:GEXP:RHOH:chr4:40198527:40246281:+:399	RHOH	GEXP	4	40198527	40246281	500000000	258.6	266.6	0.947	538
N:GEXP:CD3E:chr11:118175295:118186890:+:916	CD3E	GEXP	11	118175295	118186890	N:GEXP:CD96:chr3:111260926:111384597:+:10225	CD96	GEXP	3	111260926	111384597	500000000	257.1	265.2	0.947	538
N:GEXP:CD96:chr3:111260926:111384597:+:10225	CD96	GEXP	3	111260926	111384597	N:GEXP:TRAT1:chr3:108541631:108573714:+:50852	TRAT1	GEXP	3	108541631	108573714	2719295	253	261.1	0.945	538
N:GEXP:CD96:chr3:111260926:111384597:+:10225	CD96	GEXP	3	111260926	111384597	N:GEXP:SLAMF6:chr1:160454820:160493052:-:114836	SLAMF6	GEXP	1	160454820	160493052	500000000	252.1	260.2	0.944	538
N:GEXP:CD96:chr3:111260926:111384597:+:10225	CD96	GEXP	3	111260926	111384597	N:GEXP:SLA2:chr20:35240924:35274619:-:84174	SLA2	GEXP	20	35240924	35274619	500000000	245.3	253.4	0.941	538
N:GEXP:CD96:chr3:111260926:111384597:+:10225	CD96	GEXP	3	111260926	111384597	N:GEXP:TIGIT:chr3:114012154:114029135:+:201633	TIGIT	GEXP	3	114012154	114029135	2751228	244	252	0.94	538
N:GEXP:CD96:chr3:111260926:111384597:+:10225	CD96	GEXP	3	111260926	111384597	N:GEXP:ITK:chr5:156607907:156682109:+:3702	ITK	GEXP	5	156607907	156682109	500000000	242.3	250.3	0.939	538
N:GEXP:CD96:chr3:111260926:111384597:+:10225	CD96	GEXP	3	111260926	111384597	N:GEXP:UBASH3A:chr21:43823971:43867790:+:53347	UBASH3A	GEXP	21	43823971	43867790	500000000	234.4	242.5	0.935	538
N:GEXP:CD96:chr3:111260926:111384597:+:10225	CD96	GEXP	3	111260926	111384597	N:GEXP:SIRPG:chr20:1609798:1638425:-:55423	SIRPG	GEXP	20	1609798	1638425	500000000	234.1	242.1	0.935	538
N:GEXP:CD3D:chr11:118209789:118213459:-:915	CD3D	GEXP	11	118209789	118213459	N:GEXP:CD96:chr3:111260926:111384597:+:10225	CD96	GEXP	3	111260926	111384597	500000000	233.4	241.4	0.934	538
N:GEXP:CD96:chr3:111260926:111384597:+:10225	CD96	GEXP	3	111260926	111384597	N:GEXP:THEMIS:chr6:128029339:128239776:-:387357	THEMIS	GEXP	6	128029339	128239776	500000000	226.5	234.5	0.93	538
N:GEXP:CD96:chr3:111260926:111384597:+:10225	CD96	GEXP	3	111260926	111384597	N:GEXP:PYHIN1:chr1:158901337:158946849:+:149628	PYHIN1	GEXP	1	158901337	158946849	500000000	224.2	232.3	0.929	538
N:GEXP:CD3G:chr11:118215059:118224497:+:917	CD3G	GEXP	11	118215059	118224497	N:GEXP:CD96:chr3:111260926:111384597:+:10225	CD96	GEXP	3	111260926	111384597	500000000	221.2	229.3	0.927	538
N:GEXP:CD96:chr3:111260926:111384597:+:10225	CD96	GEXP	3	111260926	111384597	N:GEXP:SIT1:chr9:35649297:35650947:-:27240	SIT1	GEXP	9	35649297	35650947	500000000	220.6	228.7	0.926	538
N:GEXP:CD96:chr3:111260926:111384597:+:10225	CD96	GEXP	3	111260926	111384597	N:GEXP:CXCR6:chr3:45984973:45989845:+:10663	CXCR6	GEXP	3	45984973	45989845	65275953	220.4	228.5	0.926	538
N:GEXP:CD96:chr3:111260926:111384597:+:10225	CD96	GEXP	3	111260926	111384597	N:GEXP:ZNF831:chr20:57766075:57834167:+:128611	ZNF831	GEXP	20	57766075	57834167	500000000	219.8	227.9	0.926	538
N:GEXP:CD5:chr11:60869930:60895323:+:921	CD5	GEXP	11	60869930	60895323	N:GEXP:CD96:chr3:111260926:111384597:+:10225	CD96	GEXP	3	111260926	111384597	500000000	218.1	226.2	0.925	538
N:GEXP:CD96:chr3:111260926:111384597:+:10225	CD96	GEXP	3	111260926	111384597	N:GEXP:CRTAM:chr11:122709255:122743347:+:56253	CRTAM	GEXP	11	122709255	122743347	500000000	211.6	219.7	0.92	538
N:GEXP:CD96:chr3:111260926:111384597:+:10225	CD96	GEXP	3	111260926	111384597	N:GEXP:IKZF1:chr7:50344378:50472798:+:10320	IKZF1	GEXP	7	50344378	50472798	500000000	210.1	218.2	0.919	538
N:GEXP:CD96:chr3:111260926:111384597:+:10225	CD96	GEXP	3	111260926	111384597	N:GEXP:P2RY10:chrX:78200829:78217438:+:27334	P2RY10	GEXP	X	78200829	78217438	500000000	209.9	218	0.919	538
N:GEXP:CD96:chr3:111260926:111384597:+:10225	CD96	GEXP	3	111260926	111384597	N:GEXP:IL2RG:chrX:70327254:70331481:-:3561	IL2RG	GEXP	X	70327254	70331481	500000000	206.2	214.3	0.916	538
N:GEXP:CD96:chr3:111260926:111384597:+:10225	CD96	GEXP	3	111260926	111384597	N:GEXP:PTPN22:chr1:114356433:114414375:-:26191	PTPN22	GEXP	1	114356433	114414375	500000000	204.9	213	0.915	538
N:GEXP:CD96:chr3:111260926:111384597:+:10225	CD96	GEXP	3	111260926	111384597	N:GEXP:GBP5:chr1:89724634:89738544:-:115362	GBP5	GEXP	1	89724634	89738544	500000000	204.7	212.7	0.915	538
N:GEXP:CCR5:chr3:46411633:46417697:+:1234	CCR5	GEXP	3	46411633	46417697	N:GEXP:CD96:chr3:111260926:111384597:+:10225	CD96	GEXP	3	111260926	111384597	64849293	202.8	210.9	0.914	538
N:GEXP:CD96:chr3:111260926:111384597:+:10225	CD96	GEXP	3	111260926	111384597	N:GEXP:LY9:chr1:160765928:160798045:+:4063	LY9	GEXP	1	160765928	160798045	500000000	200.8	208.9	0.912	538
N:GEXP:CD6:chr11:60739113:60787848:+:923	CD6	GEXP	11	60739113	60787848	N:GEXP:CD96:chr3:111260926:111384597:+:10225	CD96	GEXP	3	111260926	111384597	500000000	200.4	208.5	0.912	538
N:GEXP:CD96:chr3:111260926:111384597:+:10225	CD96	GEXP	3	111260926	111384597	N:GEXP:ITGAL:chr16:30483983:30534506:+:3683	ITGAL	GEXP	16	30483983	30534506	500000000	199.2	207.3	0.911	538
N:GEXP:CD96:chr3:111260926:111384597:+:10225	CD96	GEXP	3	111260926	111384597	N:GEXP:ICOS:chr2:204801471:204826298:+:29851	ICOS	GEXP	2	204801471	204826298	500000000	194.6	202.6	0.907	538
N:GEXP:CD96:chr3:111260926:111384597:+:10225	CD96	GEXP	3	111260926	111384597	N:GEXP:MAP4K1:chr19:39078281:39108643:-:11184	MAP4K1	GEXP	19	39078281	39108643	500000000	193	201.1	0.906	538
N:GEXP:CD96:chr3:111260926:111384597:+:10225	CD96	GEXP	3	111260926	111384597	N:GEXP:GFI1:chr1:92940318:92952433:-:2672	GFI1	GEXP	1	92940318	92952433	500000000	192.4	200.5	0.905	538
N:GEXP:CD96:chr3:111260926:111384597:+:10225	CD96	GEXP	3	111260926	111384597	N:GEXP:SP140:chr2:231090445:231223847:+:11262	SP140	GEXP	2	231090445	231223847	500000000	192.3	200.4	0.905	538
N:GEXP:CD96:chr3:111260926:111384597:+:10225	CD96	GEXP	3	111260926	111384597	N:GEXP:TRAF3IP3:chr1:209929394:209955668:+:80342	TRAF3IP3	GEXP	1	209929394	209955668	500000000	192.2	200.3	0.905	538
N:GEXP:CD27:chr12:6554051:6560884:+:939	CD27	GEXP	12	6554051	6560884	N:GEXP:CD96:chr3:111260926:111384597:+:10225	CD96	GEXP	3	111260926	111384597	500000000	190.7	198.8	0.904	538
N:GEXP:CD96:chr3:111260926:111384597:+:10225	CD96	GEXP	3	111260926	111384597	N:GEXP:GZMK:chr5:54320107:54329960:+:3003	GZMK	GEXP	5	54320107	54329960	500000000	190.4	198.5	0.903	538
N:GEXP:BCL11B:chr14:99635625:99737822:-:64919	BCL11B	GEXP	14	99635625	99737822	N:GEXP:CD96:chr3:111260926:111384597:+:10225	CD96	GEXP	3	111260926	111384597	500000000	189	197.1	0.902	538
N:GEXP:CD96:chr3:111260926:111384597:+:10225	CD96	GEXP	3	111260926	111384597	N:GEXP:GZMA:chr5:54398474:54406080:+:3001	GZMA	GEXP	5	54398474	54406080	500000000	188.4	196.5	0.902	538
N:GEXP:CD96:chr3:111260926:111384597:+:10225	CD96	GEXP	3	111260926	111384597	N:GEXP:SLAMF7:chr1:160709077:160724601:+:57823	SLAMF7	GEXP	1	160709077	160724601	500000000	187	195.1	0.9	538
N:GEXP:CD96:chr3:111260926:111384597:+:10225	CD96	GEXP	3	111260926	111384597	N:GEXP:CXCR3:chrX:70835766:70838367:-:2833	CXCR3	GEXP	X	70835766	70838367	500000000	186.5	194.5	0.9	538
N:GEXP:CD96:chr3:111260926:111384597:+:10225	CD96	GEXP	3	111260926	111384597	N:GEXP:PTPN7:chr1:202116141:202130716:-:5778	PTPN7	GEXP	1	202116141	202130716	500000000	186.1	194.1	0.899	538
N:GEXP:CD96:chr3:111260926:111384597:+:10225	CD96	GEXP	3	111260926	111384597	N:GEXP:IL12RB1:chr19:18170371:18209626:-:3594	IL12RB1	GEXP	19	18170371	18209626	500000000	185.8	193.9	0.899	538
N:GEXP:CD247:chr1:167399877:167487847:-:919	CD247	GEXP	1	167399877	167487847	N:GEXP:CD96:chr3:111260926:111384597:+:10225	CD96	GEXP	3	111260926	111384597	500000000	185.7	193.8	0.899	538
N:GEXP:CD96:chr3:111260926:111384597:+:10225	CD96	GEXP	3	111260926	111384597	N:GEXP:SASH3:chrX:128913892:128929176:+:54440	SASH3	GEXP	X	128913892	128929176	500000000	183	191.1	0.897	538
N:GEXP:CD8A:chr2:87011728:87035519:-:925	CD8A	GEXP	2	87011728	87035519	N:GEXP:CD96:chr3:111260926:111384597:+:10225	CD96	GEXP	3	111260926	111384597	500000000	181.8	189.9	0.896	538
N:GEXP:CD96:chr3:111260926:111384597:+:10225	CD96	GEXP	3	111260926	111384597	N:GEXP:LCK:chr1:32716840:32751766:+:3932	LCK	GEXP	1	32716840	32751766	500000000	181.7	189.8	0.895	538
N:GEXP:CD96:chr3:111260926:111384597:+:10225	CD96	GEXP	3	111260926	111384597	N:GEXP:LTA:chr6:31539876:31542098:+:4049	LTA	GEXP	6	31539876	31542098	500000000	180.6	188.7	0.894	538
N:GEXP:CD96:chr3:111260926:111384597:+:10225	CD96	GEXP	3	111260926	111384597	N:GEXP:EOMES:chr3:27757886:27764206:-:8320	EOMES	GEXP	3	27757886	27764206	83503040	177.3	185.4	0.891	538
N:GEXP:CD96:chr3:111260926:111384597:+:10225	CD96	GEXP	3	111260926	111384597	N:GEXP:PTPRC:chr1:198608137:198726545:+:5788	PTPRC	GEXP	1	198608137	198726545	500000000	177.2	185.2	0.891	538
N:GEXP:CD96:chr3:111260926:111384597:+:10225	CD96	GEXP	3	111260926	111384597	N:GEXP:LCP1:chr13:46700058:46756459:-:3936	LCP1	GEXP	13	46700058	46756459	500000000	176.8	184.9	0.891	538
N:GEXP:CD96:chr3:111260926:111384597:+:10225	CD96	GEXP	3	111260926	111384597	N:GEXP:GPR174:chrX:78426469:78427726:+:84636	GPR174	GEXP	X	78426469	78427726	500000000	176.5	184.6	0.89	538
N:GEXP:CD96:chr3:111260926:111384597:+:10225	CD96	GEXP	3	111260926	111384597	N:GEXP:SNX20:chr16:50700211:50715264:-:124460	SNX20	GEXP	16	50700211	50715264	500000000	175.1	183.2	0.889	538
N:GEXP:CD96:chr3:111260926:111384597:+:10225	CD96	GEXP	3	111260926	111384597	N:GEXP:JAKMIP1:chr4:6027926:6202318:-:152789	JAKMIP1	GEXP	4	6027926	6202318	500000000	174.4	182.4	0.888	538
N:GEXP:CD48:chr1:160648536:160681585:-:962	CD48	GEXP	1	160648536	160681585	N:GEXP:CD96:chr3:111260926:111384597:+:10225	CD96	GEXP	3	111260926	111384597	500000000	172.9	181	0.887	538
N:GEXP:CD96:chr3:111260926:111384597:+:10225	CD96	GEXP	3	111260926	111384597	N:GEXP:SLAMF1:chr1:160579891:160617081:-:6504	SLAMF1	GEXP	1	160579891	160617081	500000000	172.5	180.5	0.886	538
N:GEXP:CD96:chr3:111260926:111384597:+:10225	CD96	GEXP	3	111260926	111384597	N:GEXP:LOC100188949:chr13:30914407:30948036:-:100188949	LOC100188949	GEXP	13	30914407	30948036	500000000	172	180.1	0.886	538
N:GEXP:CD96:chr3:111260926:111384597:+:10225	CD96	GEXP	3	111260926	111384597	N:GEXP:IL2RB:chr22:37521880:37545962:-:3560	IL2RB	GEXP	22	37521880	37545962	500000000	171	179.1	0.885	538
N:GEXP:CD96:chr3:111260926:111384597:+:10225	CD96	GEXP	3	111260926	111384597	N:GEXP:GRAP2:chr22:40297086:40367384:+:9402	GRAP2	GEXP	22	40297086	40367384	500000000	170.2	178.3	0.884	538
N:GEXP:CCL5:chr17:34198496:34207377:-:6352	CCL5	GEXP	17	34198496	34207377	N:GEXP:CD96:chr3:111260926:111384597:+:10225	CD96	GEXP	3	111260926	111384597	500000000	170.2	178.2	0.884	538
N:GEXP:ACAP1:chr17:7239848:7254793:+:9744	ACAP1	GEXP	17	7239848	7254793	N:GEXP:CD96:chr3:111260926:111384597:+:10225	CD96	GEXP	3	111260926	111384597	500000000	170	178.1	0.884	538
N:GEXP:CD96:chr3:111260926:111384597:+:10225	CD96	GEXP	3	111260926	111384597	N:GEXP:GPR18:chr13:99906967:99910840:-:2841	GPR18	GEXP	13	99906967	99910840	500000000	166.9	174.9	0.88	538
N:GEXP:CD96:chr3:111260926:111384597:+:10225	CD96	GEXP	3	111260926	111384597	N:GEXP:FASLG:chr1:172628185:172636012:+:356	FASLG	GEXP	1	172628185	172636012	500000000	166.5	174.5	0.88	538
N:GEXP:CD96:chr3:111260926:111384597:+:10225	CD96	GEXP	3	111260926	111384597	N:GEXP:SAMD3:chr6:130465461:130686570:-:154075	SAMD3	GEXP	6	130465461	130686570	500000000	166	174.1	0.879	538
N:GEXP:CD96:chr3:111260926:111384597:+:10225	CD96	GEXP	3	111260926	111384597	N:GEXP:CORO1A:chr16:30194731:30200575:+:11151	CORO1A	GEXP	16	30194731	30200575	500000000	165.3	173.4	0.879	538
N:GEXP:CD96:chr3:111260926:111384597:+:10225	CD96	GEXP	3	111260926	111384597	N:GEXP:KLRK1:chr12:10524952:10562745:-:22914	KLRK1	GEXP	12	10524952	10562745	500000000	165.2	173.2	0.878	538
N:GEXP:CD96:chr3:111260926:111384597:+:10225	CD96	GEXP	3	111260926	111384597	N:GEXP:FYB:chr5:39105354:39270759:-:2533	FYB	GEXP	5	39105354	39270759	500000000	161.8	169.9	0.875	538
N:GEXP:CD96:chr3:111260926:111384597:+:10225	CD96	GEXP	3	111260926	111384597	N:GEXP:SPN:chr16:29674300:29681823:+:6693	SPN	GEXP	16	29674300	29681823	500000000	161.5	169.6	0.874	538
N:GEXP:CD96:chr3:111260926:111384597:+:10225	CD96	GEXP	3	111260926	111384597	N:GEXP:RAC2:chr22:37621310:37640305:-:5880	RAC2	GEXP	22	37621310	37640305	500000000	160.1	168.1	0.873	538
N:GEXP:CD96:chr3:111260926:111384597:+:10225	CD96	GEXP	3	111260926	111384597	N:GEXP:PSTPIP1:chr15:77287021:77329671:+:9051	PSTPIP1	GEXP	15	77287021	77329671	500000000	159.7	167.8	0.872	538
N:GEXP:C16ORF54:chr16:29753786:29757340:-:283897	C16ORF54	GEXP	16	29753786	29757340	N:GEXP:CD96:chr3:111260926:111384597:+:10225	CD96	GEXP	3	111260926	111384597	500000000	158.5	166.5	0.871	538
N:GEXP:CD96:chr3:111260926:111384597:+:10225	CD96	GEXP	3	111260926	111384597	N:GEXP:EVI2B:chr17:29630788:29641130:-:2124	EVI2B	GEXP	17	29630788	29641130	500000000	156.9	165	0.869	538
N:GEXP:CD96:chr3:111260926:111384597:+:10225	CD96	GEXP	3	111260926	111384597	N:GEXP:RASSF5:chr1:206680879:206762616:+:83593	RASSF5	GEXP	1	206680879	206762616	500000000	156.6	164.6	0.868	538
N:GEXP:CD96:chr3:111260926:111384597:+:10225	CD96	GEXP	3	111260926	111384597	N:GEXP:TBC1D10C:chr11:67171386:67177560:+:374403	TBC1D10C	GEXP	11	67171386	67177560	500000000	156.4	164.5	0.868	538
N:GEXP:CD96:chr3:111260926:111384597:+:10225	CD96	GEXP	3	111260926	111384597	N:GEXP:CST7:chr20:24929866:24940564:+:8530	CST7	GEXP	20	24929866	24940564	500000000	156.5	164.5	0.868	538
N:GEXP:CD96:chr3:111260926:111384597:+:10225	CD96	GEXP	3	111260926	111384597	N:GEXP:MYO1G:chr7:45002260:45018704:-:64005	MYO1G	GEXP	7	45002260	45018704	500000000	155.4	163.4	0.867	538
N:GEXP:CD96:chr3:111260926:111384597:+:10225	CD96	GEXP	3	111260926	111384597	N:GEXP:LPXN:chr11:58294344:58345693:-:9404	LPXN	GEXP	11	58294344	58345693	500000000	154.8	162.9	0.866	538
N:GEXP:CD96:chr3:111260926:111384597:+:10225	CD96	GEXP	3	111260926	111384597	N:GEXP:LCP2:chr5:169675088:169724822:-:3937	LCP2	GEXP	5	169675088	169724822	500000000	154.1	162.1	0.865	538
N:GEXP:CD96:chr3:111260926:111384597:+:10225	CD96	GEXP	3	111260926	111384597	N:GEXP:KIAA0748:chr12:55343865:55378456:-:9840	KIAA0748	GEXP	12	55343865	55378456	500000000	154	162.1	0.865	538
N:GEXP:CD96:chr3:111260926:111384597:+:10225	CD96	GEXP	3	111260926	111384597	N:GEXP:LOC100233209:chr12:47602203:47610226:-:100233209	LOC100233209	GEXP	12	47602203	47610226	500000000	153.5	161.5	0.865	538
N:GEXP:CD96:chr3:111260926:111384597:+:10225	CD96	GEXP	3	111260926	111384597	N:GEXP:ZBP1:chr20:56178902:56195632:-:81030	ZBP1	GEXP	20	56178902	56195632	500000000	152.5	160.5	0.863	538
N:GEXP:CD96:chr3:111260926:111384597:+:10225	CD96	GEXP	3	111260926	111384597	N:GEXP:PDCD1:chr2:242792033:242801058:-:5133	PDCD1	GEXP	2	242792033	242801058	500000000	152.4	160.5	0.863	538
N:GEXP:CD96:chr3:111260926:111384597:+:10225	CD96	GEXP	3	111260926	111384597	N:GEXP:CXCL9:chr4:76922623:76928641:-:4283	CXCL9	GEXP	4	76922623	76928641	500000000	152.4	160.5	0.863	538
N:GEXP:ARHGAP30:chr1:161016732:161039760:-:257106	ARHGAP30	GEXP	1	161016732	161039760	N:GEXP:CD96:chr3:111260926:111384597:+:10225	CD96	GEXP	3	111260926	111384597	500000000	152.4	160.5	0.863	538
N:GEXP:CD96:chr3:111260926:111384597:+:10225	CD96	GEXP	3	111260926	111384597	N:GEXP:PTPRCAP:chr11:67202981:67205153:-:5790	PTPRCAP	GEXP	11	67202981	67205153	500000000	151.5	159.6	0.862	538
N:GEXP:ARHGAP9:chr12:57866038:57882597:-:64333	ARHGAP9	GEXP	12	57866038	57882597	N:GEXP:CD96:chr3:111260926:111384597:+:10225	CD96	GEXP	3	111260926	111384597	500000000	151.2	159.3	0.862	538
N:GEXP:CD96:chr3:111260926:111384597:+:10225	CD96	GEXP	3	111260926	111384597	N:GEXP:LAX1:chr1:203734284:203745480:+:54900	LAX1	GEXP	1	203734284	203745480	500000000	150.5	158.6	0.861	538
N:GEXP:CD96:chr3:111260926:111384597:+:10225	CD96	GEXP	3	111260926	111384597	N:GEXP:DEF6:chr6:35265595:35289548:+:50619	DEF6	GEXP	6	35265595	35289548	500000000	150.5	158.6	0.861	538
N:GEXP:CD96:chr3:111260926:111384597:+:10225	CD96	GEXP	3	111260926	111384597	N:GEXP:SLFN12L:chr17:33801942:33864715:-:342615	SLFN12L	GEXP	17	33801942	33864715	500000000	150.2	158.3	0.86	538
N:GEXP:CD96:chr3:111260926:111384597:+:10225	CD96	GEXP	3	111260926	111384597	N:GEXP:IL16:chr15:81475093:81605104:+:3603	IL16	GEXP	15	81475093	81605104	500000000	149.6	157.7	0.86	538
N:GEXP:CD96:chr3:111260926:111384597:+:10225	CD96	GEXP	3	111260926	111384597	N:GEXP:GPR171:chr3:150915619:150920988:-:29909	GPR171	GEXP	3	150915619	150920988	39654693	149.5	157.5	0.859	538
N:GEXP:CD8B:chr2:87042460:87089047:-:926	CD8B	GEXP	2	87042460	87089047	N:GEXP:CD96:chr3:111260926:111384597:+:10225	CD96	GEXP	3	111260926	111384597	500000000	149.4	157.5	0.859	538
N:GEXP:CD96:chr3:111260926:111384597:+:10225	CD96	GEXP	3	111260926	111384597	N:GEXP:TNFRSF9:chr1:7975931:8003225:-:3604	TNFRSF9	GEXP	1	7975931	8003225	500000000	149.2	157.3	0.859	538
N:GEXP:CD96:chr3:111260926:111384597:+:10225	CD96	GEXP	3	111260926	111384597	N:GEXP:IL10RA:chr11:117857106:117872199:+:3587	IL10RA	GEXP	11	117857106	117872199	500000000	148.8	156.9	0.859	538
N:GEXP:BATF:chr14:75988784:76013334:+:10538	BATF	GEXP	14	75988784	76013334	N:GEXP:CD96:chr3:111260926:111384597:+:10225	CD96	GEXP	3	111260926	111384597	500000000	148.8	156.9	0.859	538
N:GEXP:BTLA:chr3:112182813:112218408:-:151888	BTLA	GEXP	3	112182813	112218408	N:GEXP:CD96:chr3:111260926:111384597:+:10225	CD96	GEXP	3	111260926	111384597	921887	147.1	155.2	0.856	538
N:GEXP:CD96:chr3:111260926:111384597:+:10225	CD96	GEXP	3	111260926	111384597	N:GEXP:EMB:chr5:49692031:49737234:-:133418	EMB	GEXP	5	49692031	49737234	500000000	145	153.1	0.853	538
N:GEXP:CD96:chr3:111260926:111384597:+:10225	CD96	GEXP	3	111260926	111384597	N:GEXP:SEPT1:chr16:30389454:30394171:-:1731	2020-09-01	GEXP	16	30389454	30394171	500000000	144.4	152.4	0.853	538
N:GEXP:CD96:chr3:111260926:111384597:+:10225	CD96	GEXP	3	111260926	111384597	N:GEXP:WAS:chrX:48542186:48549817:+:7454	WAS	GEXP	X	48542186	48549817	500000000	142.6	150.6	0.85	538
N:GEXP:CD96:chr3:111260926:111384597:+:10225	CD96	GEXP	3	111260926	111384597	N:GEXP:SELPLG:chr12:109015680:109027670:-:6404	SELPLG	GEXP	12	109015680	109027670	500000000	142.1	150.2	0.849	538
N:GEXP:CD96:chr3:111260926:111384597:+:10225	CD96	GEXP	3	111260926	111384597	N:GEXP:HLA-DOB:chr6:32780539:32784825:-:3112	HLA-DOB	GEXP	6	32780539	32784825	500000000	141.8	149.9	0.849	538
N:GEXP:CD37:chr19:49838428:49843861:+:951	CD37	GEXP	19	49838428	49843861	N:GEXP:CD96:chr3:111260926:111384597:+:10225	CD96	GEXP	3	111260926	111384597	500000000	141.1	149.2	0.848	538
N:GEXP:CD53:chr1:111413821:111442558:+:963	CD53	GEXP	1	111413821	111442558	N:GEXP:CD96:chr3:111260926:111384597:+:10225	CD96	GEXP	3	111260926	111384597	500000000	140.9	149	0.848	538
N:GEXP:CD96:chr3:111260926:111384597:+:10225	CD96	GEXP	3	111260926	111384597	N:GEXP:IFNG:chr12:68548550:68553521:-:3458	IFNG	GEXP	12	68548550	68553521	500000000	139.8	147.9	0.846	538
N:GEXP:CD96:chr3:111260926:111384597:+:10225	CD96	GEXP	3	111260926	111384597	N:GEXP:SCML4:chr6:108023364:108145521:-:256380	SCML4	GEXP	6	108023364	108145521	500000000	138.9	146.9	0.845	538
N:GEXP:CD96:chr3:111260926:111384597:+:10225	CD96	GEXP	3	111260926	111384597	N:GEXP:SLAMF8:chr1:159796479:159807282:+:56833	SLAMF8	GEXP	1	159796479	159807282	500000000	138.1	146.2	0.844	538
N:GEXP:CD96:chr3:111260926:111384597:+:10225	CD96	GEXP	3	111260926	111384597	N:GEXP:VAV1:chr19:6772722:6857371:+:7409	VAV1	GEXP	19	6772722	6857371	500000000	136.2	144.3	0.841	538
N:GEXP:CD96:chr3:111260926:111384597:+:10225	CD96	GEXP	3	111260926	111384597	N:GEXP:TMC8:chr17:76126859:76139049:+:147138	TMC8	GEXP	17	76126859	76139049	500000000	135.6	143.6	0.84	538
N:GEXP:CD96:chr3:111260926:111384597:+:10225	CD96	GEXP	3	111260926	111384597	N:GEXP:IRF4:chr6:391739:411443:+:3662	IRF4	GEXP	6	391739	411443	500000000	135.4	143.5	0.84	538
N:GEXP:CD96:chr3:111260926:111384597:+:10225	CD96	GEXP	3	111260926	111384597	N:GEXP:FERMT3:chr11:63974152:63991363:+:83706	FERMT3	GEXP	11	63974152	63991363	500000000	133.3	141.4	0.837	538
N:GEXP:CD96:chr3:111260926:111384597:+:10225	CD96	GEXP	3	111260926	111384597	N:GEXP:SH2D2A:chr1:156776035:156786640:-:9047	SH2D2A	GEXP	1	156776035	156786640	500000000	132	140.1	0.834	538
N:GEXP:AIM2:chr1:159032275:159046647:-:9447	AIM2	GEXP	1	159032275	159046647	N:GEXP:CD96:chr3:111260926:111384597:+:10225	CD96	GEXP	3	111260926	111384597	500000000	131.7	139.8	0.834	538
N:GEXP:BIN2:chr12:51674822:51718452:-:51411	BIN2	GEXP	12	51674822	51718452	N:GEXP:CD96:chr3:111260926:111384597:+:10225	CD96	GEXP	3	111260926	111384597	500000000	130.9	138.9	0.833	538
N:GEXP:CD96:chr3:111260926:111384597:+:10225	CD96	GEXP	3	111260926	111384597	N:GEXP:WIPF1:chr2:175424302:175547627:-:7456	WIPF1	GEXP	2	175424302	175547627	500000000	130.7	138.8	0.832	538
N:GEXP:CD200R1:chr3:112641532:112693937:-:131450	CD200R1	GEXP	3	112641532	112693937	N:GEXP:CD96:chr3:111260926:111384597:+:10225	CD96	GEXP	3	111260926	111384597	1380606	130.7	138.7	0.832	538
N:GEXP:CD96:chr3:111260926:111384597:+:10225	CD96	GEXP	3	111260926	111384597	N:GEXP:CTLA4:chr2:204732511:204738683:+:1493	CTLA4	GEXP	2	204732511	204738683	500000000	130.5	138.5	0.832	538
N:GEXP:CD96:chr3:111260926:111384597:+:10225	CD96	GEXP	3	111260926	111384597	N:GEXP:FMNL1:chr17:43299292:43324686:+:752	FMNL1	GEXP	17	43299292	43324686	500000000	129.7	137.8	0.831	538
N:GEXP:CD96:chr3:111260926:111384597:+:10225	CD96	GEXP	3	111260926	111384597	N:GEXP:GPR65:chr14:88471468:88481155:+:8477	GPR65	GEXP	14	88471468	88481155	500000000	129.7	137.7	0.831	538
N:GEXP:CD244:chr1:160799950:160832692:-:51744	CD244	GEXP	1	160799950	160832692	N:GEXP:CD96:chr3:111260926:111384597:+:10225	CD96	GEXP	3	111260926	111384597	500000000	129.6	137.7	0.831	538
N:GEXP:CD96:chr3:111260926:111384597:+:10225	CD96	GEXP	3	111260926	111384597	N:GEXP:NELL2:chr12:44902058:45307711:-:4753	NELL2	GEXP	12	44902058	45307711	500000000	129.3	137.3	0.83	538
N:GEXP:CD96:chr3:111260926:111384597:+:10225	CD96	GEXP	3	111260926	111384597	N:GEXP:CTSW:chr11:65647284:65651212:+:1521	CTSW	GEXP	11	65647284	65651212	500000000	129.2	137.3	0.83	538
N:GEXP:APOBEC3G:chr22:39473009:39483748:+:60489	APOBEC3G	GEXP	22	39473009	39483748	N:GEXP:CD96:chr3:111260926:111384597:+:10225	CD96	GEXP	3	111260926	111384597	500000000	129.1	137.2	0.83	538
N:GEXP:CD96:chr3:111260926:111384597:+:10225	CD96	GEXP	3	111260926	111384597	N:GEXP:RLTPR:chr16:67679030:67691472:+:146206	RLTPR	GEXP	16	67679030	67691472	500000000	127.8	135.9	0.828	538
N:GEXP:CD52:chr1:26644411:26647014:+:1043	CD52	GEXP	1	26644411	26647014	N:GEXP:CD96:chr3:111260926:111384597:+:10225	CD96	GEXP	3	111260926	111384597	500000000	127.2	135.2	0.827	538
N:GEXP:CD96:chr3:111260926:111384597:+:10225	CD96	GEXP	3	111260926	111384597	N:GEXP:NOD2:chr16:50727514:50766987:+:64127	NOD2	GEXP	16	50727514	50766987	500000000	126.9	135	0.826	538
N:GEXP:CD96:chr3:111260926:111384597:+:10225	CD96	GEXP	3	111260926	111384597	N:GEXP:NKG7:chr19:51874874:51875960:-:4818	NKG7	GEXP	19	51874874	51875960	500000000	126.8	134.8	0.826	538
N:GEXP:CD74:chr5:149781200:149792499:-:972	CD74	GEXP	5	149781200	149792499	N:GEXP:CD96:chr3:111260926:111384597:+:10225	CD96	GEXP	3	111260926	111384597	500000000	126.6	134.7	0.826	538
N:GEXP:CD96:chr3:111260926:111384597:+:10225	CD96	GEXP	3	111260926	111384597	N:GEXP:FAM78A:chr9:134133465:134151906:-:286336	FAM78A	GEXP	9	134133465	134151906	500000000	125.9	134	0.825	538
N:GEXP:CD96:chr3:111260926:111384597:+:10225	CD96	GEXP	3	111260926	111384597	N:GEXP:DTHD1:chr4:36283244:36347378:+:401124	DTHD1	GEXP	4	36283244	36347378	500000000	125.6	133.7	0.824	538
N:GEXP:CD96:chr3:111260926:111384597:+:10225	CD96	GEXP	3	111260926	111384597	N:METH:CD59:chr11:33758413:::cg24453664	CD59 cg24453664	METH	11	33758413		500000000	124.3	132.8	0.842	492
N:GEXP:AKNA:chr9:117096433:117160752:-:80709	AKNA	GEXP	9	117096433	117160752	N:GEXP:CD96:chr3:111260926:111384597:+:10225	CD96	GEXP	3	111260926	111384597	500000000	124.7	132.8	0.823	538
N:GEXP:CD96:chr3:111260926:111384597:+:10225	CD96	GEXP	3	111260926	111384597	N:GEXP:NCKAP1L:chr12:54891495:54936899:+:3071	NCKAP1L	GEXP	12	54891495	54936899	500000000	124.5	132.5	0.822	538
N:GEXP:CD96:chr3:111260926:111384597:+:10225	CD96	GEXP	3	111260926	111384597	N:GEXP:LAPTM5:chr1:31205315:31230683:-:7805	LAPTM5	GEXP	1	31205315	31230683	500000000	124.3	132.4	0.822	538
N:GEXP:CD96:chr3:111260926:111384597:+:10225	CD96	GEXP	3	111260926	111384597	N:METH:MMP14:chr14:23305780:::cg09208010	MMP14 cg09208010	METH	14	23305780		500000000	123.8	132.3	0.841	492
N:GEXP:CD7:chr17:80272746:80275480:-:924	CD7	GEXP	17	80272746	80275480	N:GEXP:CD96:chr3:111260926:111384597:+:10225	CD96	GEXP	3	111260926	111384597	500000000	124.2	132.3	0.822	538
N:GEXP:CD69:chr12:9905082:9913497:-:969	CD69	GEXP	12	9905082	9913497	N:GEXP:CD96:chr3:111260926:111384597:+:10225	CD96	GEXP	3	111260926	111384597	500000000	124.3	132.3	0.822	538
N:GEXP:CD96:chr3:111260926:111384597:+:10225	CD96	GEXP	3	111260926	111384597	N:GEXP:LAG3:chr12:6881670:6887621:+:3902	LAG3	GEXP	12	6881670	6887621	500000000	123.8	131.9	0.821	538
N:GEXP:CD96:chr3:111260926:111384597:+:10225	CD96	GEXP	3	111260926	111384597	N:GEXP:DOK2:chr8:21563902:21771205:-:9046	DOK2	GEXP	8	21563902	21771205	500000000	123.7	131.8	0.821	538
N:GEXP:CASP1:chr11:104896237:104972158:-:834	CASP1	GEXP	11	104896237	104972158	N:GEXP:CD96:chr3:111260926:111384597:+:10225	CD96	GEXP	3	111260926	111384597	500000000	123.7	131.8	0.821	538
N:GEXP:CD38:chr4:15779931:15850706:+:952	CD38	GEXP	4	15779931	15850706	N:GEXP:CD96:chr3:111260926:111384597:+:10225	CD96	GEXP	3	111260926	111384597	500000000	122.8	130.8	0.819	538
N:GEXP:CD96:chr3:111260926:111384597:+:10225	CD96	GEXP	3	111260926	111384597	N:GEXP:MYO1F:chr19:8585674:8642331:-:4542	MYO1F	GEXP	19	8585674	8642331	500000000	121.9	130	0.818	538
N:GEXP:CD96:chr3:111260926:111384597:+:10225	CD96	GEXP	3	111260926	111384597	N:GEXP:DOCK2:chr5:169064251:169510386:+:1794	DOCK2	GEXP	5	169064251	169510386	500000000	121.8	129.9	0.818	538
N:GEXP:CD96:chr3:111260926:111384597:+:10225	CD96	GEXP	3	111260926	111384597	N:GEXP:HLA-DPB1:chr6:33043703:33057473:+:3115	HLA-DPB1	GEXP	6	33043703	33057473	500000000	121.6	129.7	0.817	538
N:GEXP:CD96:chr3:111260926:111384597:+:10225	CD96	GEXP	3	111260926	111384597	N:GEXP:SH3BP1:chr22:38030661:38062939:+:23616	SH3BP1	GEXP	22	38030661	38062939	500000000	120.8	128.9	0.816	538
N:GEXP:CD96:chr3:111260926:111384597:+:10225	CD96	GEXP	3	111260926	111384597	N:GEXP:HCLS1:chr3:121350246:121379791:-:3059	HCLS1	GEXP	3	121350246	121379791	10089320	120.2	128.3	0.815	538
N:GEXP:CD96:chr3:111260926:111384597:+:10225	CD96	GEXP	3	111260926	111384597	N:METH:GRB7:chr17:37894413:::cg17740645	GRB7 cg17740645	METH	17	37894413		500000000	119.6	128.1	0.834	492
N:GEXP:CD96:chr3:111260926:111384597:+:10225	CD96	GEXP	3	111260926	111384597	N:GEXP:XCL2:chr1:168510003:168513235:-:6846	XCL2	GEXP	1	168510003	168513235	500000000	120	128.1	0.814	538
N:GEXP:CD96:chr3:111260926:111384597:+:10225	CD96	GEXP	3	111260926	111384597	N:GEXP:TAGAP:chr6:159456027:159466184:-:117289	TAGAP	GEXP	6	159456027	159466184	500000000	120.1	128.1	0.815	538
N:GEXP:CD96:chr3:111260926:111384597:+:10225	CD96	GEXP	3	111260926	111384597	N:GEXP:SLA:chr8:134048973:134115310:-:6503	SLA	GEXP	8	134048973	134115310	500000000	119.7	127.8	0.814	538
N:GEXP:CD28:chr2:204571198:204603636:+:940	CD28	GEXP	2	204571198	204603636	N:GEXP:CD96:chr3:111260926:111384597:+:10225	CD96	GEXP	3	111260926	111384597	500000000	119.5	127.6	0.814	538
N:GEXP:CD96:chr3:111260926:111384597:+:10225	CD96	GEXP	3	111260926	111384597	N:GEXP:HLA-DPA1:chr6:33032346:33048555:-:3113	HLA-DPA1	GEXP	6	33032346	33048555	500000000	118.7	126.8	0.812	538
N:GEXP:CD96:chr3:111260926:111384597:+:10225	CD96	GEXP	3	111260926	111384597	N:GEXP:HLA-DRA:chr6:32407619:32412826:+:3122	HLA-DRA	GEXP	6	32407619	32412826	500000000	118.6	126.6	0.812	538
N:GEXP:CD96:chr3:111260926:111384597:+:10225	CD96	GEXP	3	111260926	111384597	N:GEXP:HCST:chr19:36393382:36395173:+:10870	HCST	GEXP	19	36393382	36395173	500000000	118.5	126.6	0.812	538
N:GEXP:CD96:chr3:111260926:111384597:+:10225	CD96	GEXP	3	111260926	111384597	N:GEXP:CXCL13:chr4:78432907:78532988:+:10563	CXCL13	GEXP	4	78432907	78532988	500000000	116.9	125	0.809	538
N:GEXP:CD96:chr3:111260926:111384597:+:10225	CD96	GEXP	3	111260926	111384597	N:GEXP:RUNX3:chr1:25226002:25291612:-:864	RUNX3	GEXP	1	25226002	25291612	500000000	116.6	124.7	0.808	538
N:GEXP:CD96:chr3:111260926:111384597:+:10225	CD96	GEXP	3	111260926	111384597	N:METH:MMP14:chr14:23305941:::cg10599444	MMP14 cg10599444	METH	14	23305941		500000000	115.6	124.1	0.827	492
N:GEXP:CD96:chr3:111260926:111384597:+:10225	CD96	GEXP	3	111260926	111384597	N:GEXP:GPSM3:chr6:32158543:32163300:-:63940	GPSM3	GEXP	6	32158543	32163300	500000000	114.5	122.6	0.804	538
N:GEXP:CD96:chr3:111260926:111384597:+:10225	CD96	GEXP	3	111260926	111384597	N:GEXP:TNFSF13B:chr13:108921977:108960832:+:10673	TNFSF13B	GEXP	13	108921977	108960832	500000000	113.9	122	0.803	538
N:GEXP:CD4:chr12:6898638:6929976:+:920	CD4	GEXP	12	6898638	6929976	N:GEXP:CD96:chr3:111260926:111384597:+:10225	CD96	GEXP	3	111260926	111384597	500000000	113	121.1	0.801	538
N:GEXP:CD96:chr3:111260926:111384597:+:10225	CD96	GEXP	3	111260926	111384597	N:GEXP:XCL1:chr1:168545711:168551315:+:6375	XCL1	GEXP	1	168545711	168551315	500000000	112.9	120.9	0.801	538
N:GEXP:CD96:chr3:111260926:111384597:+:10225	CD96	GEXP	3	111260926	111384597	N:GEXP:PVRIG:chr7:99816243:99819111:+:79037	PVRIG	GEXP	7	99816243	99819111	500000000	112.8	120.8	0.801	538
N:GEXP:ASB2:chr14:94400499:94443076:-:51676	ASB2	GEXP	14	94400499	94443076	N:GEXP:CD96:chr3:111260926:111384597:+:10225	CD96	GEXP	3	111260926	111384597	500000000	112.2	120.2	0.8	538
N:GEXP:CD96:chr3:111260926:111384597:+:10225	CD96	GEXP	3	111260926	111384597	N:GEXP:IL18BP:chr11:71709958:71713965:+:10068	IL18BP	GEXP	11	71709958	71713965	500000000	111.4	119.5	0.798	538
N:GEXP:CD96:chr3:111260926:111384597:+:10225	CD96	GEXP	3	111260926	111384597	N:GEXP:FAM26F:chr6:116782556:116784934:+:441168	FAM26F	GEXP	6	116782556	116784934	500000000	111.1	119.1	0.798	538
N:GEXP:CD96:chr3:111260926:111384597:+:10225	CD96	GEXP	3	111260926	111384597	N:GEXP:ZAP70:chr2:98330031:98356323:+:7535	ZAP70	GEXP	2	98330031	98356323	500000000	110.8	118.9	0.797	538
N:GEXP:CD96:chr3:111260926:111384597:+:10225	CD96	GEXP	3	111260926	111384597	N:GEXP:PLEK:chr2:68592322:68624585:+:5341	PLEK	GEXP	2	68592322	68624585	500000000	110.8	118.9	0.797	538
N:GEXP:CD96:chr3:111260926:111384597:+:10225	CD96	GEXP	3	111260926	111384597	N:GEXP:HLA-DMA:chr6:32916391:32920899:-:3108	HLA-DMA	GEXP	6	32916391	32920899	500000000	110.8	118.8	0.797	538
N:GEXP:CD96:chr3:111260926:111384597:+:10225	CD96	GEXP	3	111260926	111384597	N:GEXP:CXCL10:chr4:76942269:76944689:-:3627	CXCL10	GEXP	4	76942269	76944689	500000000	109.6	117.7	0.795	538
N:GEXP:CD96:chr3:111260926:111384597:+:10225	CD96	GEXP	3	111260926	111384597	N:GEXP:EVI2A:chr17:29643428:29648767:-:2123	EVI2A	GEXP	17	29643428	29648767	500000000	109.6	117.6	0.795	538
N:GEXP:CD96:chr3:111260926:111384597:+:10225	CD96	GEXP	3	111260926	111384597	N:METH:BRD4:chr19:15391927:::cg08044694	BRD4 cg08044694	METH	19	15391927		500000000	108.8	117.3	0.815	492
N:GEXP:ARHGAP15:chr2:143886899:144525921:+:55843	ARHGAP15	GEXP	2	143886899	144525921	N:GEXP:CD96:chr3:111260926:111384597:+:10225	CD96	GEXP	3	111260926	111384597	500000000	109	117.1	0.794	538
N:GEXP:CD96:chr3:111260926:111384597:+:10225	CD96	GEXP	3	111260926	111384597	N:GEXP:LOC647121:chr1:121260910:121313686:+:647121	LOC647121	GEXP	1	121260910	121313686	500000000	109	117	0.794	538
N:GEXP:CD72:chr9:35609976:35646854:-:971	CD72	GEXP	9	35609976	35646854	N:GEXP:CD96:chr3:111260926:111384597:+:10225	CD96	GEXP	3	111260926	111384597	500000000	109	117	0.794	538
N:GEXP:CD96:chr3:111260926:111384597:+:10225	CD96	GEXP	3	111260926	111384597	N:GEXP:NLRC3:chr16:3589036:3627392:-:197358	NLRC3	GEXP	16	3589036	3627392	500000000	108.6	116.7	0.793	538
N:GEXP:APOBEC3D:chr22:39417118:39429256:+:140564	APOBEC3D	GEXP	22	39417118	39429256	N:GEXP:CD96:chr3:111260926:111384597:+:10225	CD96	GEXP	3	111260926	111384597	500000000	108.4	116.5	0.793	538
N:GEXP:CD40LG:chrX:135730336:135742549:+:959	CD40LG	GEXP	X	135730336	135742549	N:GEXP:CD96:chr3:111260926:111384597:+:10225	CD96	GEXP	3	111260926	111384597	500000000	108.2	116.2	0.792	538
N:GEXP:APOBEC3H:chr22:39493229:39500072:+:164668	APOBEC3H	GEXP	22	39493229	39500072	N:GEXP:CD96:chr3:111260926:111384597:+:10225	CD96	GEXP	3	111260926	111384597	500000000	108.2	116.2	0.792	538
N:GEXP:CD96:chr3:111260926:111384597:+:10225	CD96	GEXP	3	111260926	111384597	N:GEXP:IL21R:chr16:27413483:27463363:+:50615	IL21R	GEXP	16	27413483	27463363	500000000	107.9	116	0.791	538
N:GEXP:CD96:chr3:111260926:111384597:+:10225	CD96	GEXP	3	111260926	111384597	N:GEXP:RASAL3:chr19:15562436:15575382:-:64926	RASAL3	GEXP	19	15562436	15575382	500000000	107.5	115.6	0.791	538
N:GEXP:APOL6:chr22:36044424:36064456:+:80830	APOL6	GEXP	22	36044424	36064456	N:GEXP:CD96:chr3:111260926:111384597:+:10225	CD96	GEXP	3	111260926	111384597	500000000	107.3	115.4	0.79	538
N:GEXP:CD96:chr3:111260926:111384597:+:10225	CD96	GEXP	3	111260926	111384597	N:GEXP:CRLF3:chr17:29109702:29151778:-:51379	CRLF3	GEXP	17	29109702	29151778	500000000	107.2	115.2	0.79	538
N:GEXP:CD96:chr3:111260926:111384597:+:10225	CD96	GEXP	3	111260926	111384597	N:GEXP:FAIM3:chr1:207076631:207095378:-:9214	FAIM3	GEXP	1	207076631	207095378	500000000	106.9	114.9	0.789	538
N:GEXP:CD96:chr3:111260926:111384597:+:10225	CD96	GEXP	3	111260926	111384597	N:GEXP:TNIP3:chr4:122052564:122148621:-:79931	TNIP3	GEXP	4	122052564	122148621	500000000	106.5	114.6	0.789	538
N:GEXP:CD96:chr3:111260926:111384597:+:10225	CD96	GEXP	3	111260926	111384597	N:GEXP:PARVG:chr22:44568836:44603035:+:64098	PARVG	GEXP	22	44568836	44603035	500000000	106.5	114.6	0.789	538
N:GEXP:CD96:chr3:111260926:111384597:+:10225	CD96	GEXP	3	111260926	111384597	N:GEXP:GMIP:chr19:19740285:19754455:-:51291	GMIP	GEXP	19	19740285	19754455	500000000	106.5	114.6	0.789	538
N:GEXP:CD96:chr3:111260926:111384597:+:10225	CD96	GEXP	3	111260926	111384597	N:GEXP:FAM113B:chr12:47473386:47630443:+:91523	FAM113B	GEXP	12	47473386	47630443	500000000	105.4	113.5	0.786	538
N:GEXP:CD96:chr3:111260926:111384597:+:10225	CD96	GEXP	3	111260926	111384597	N:GEXP:GIMAP2:chr7:150382794:150390728:+:26157	GIMAP2	GEXP	7	150382794	150390728	500000000	105.4	113.4	0.786	538
N:GEXP:CD96:chr3:111260926:111384597:+:10225	CD96	GEXP	3	111260926	111384597	N:GEXP:ITGB2:chr21:46305868:46348753:-:3689	ITGB2	GEXP	21	46305868	46348753	500000000	105.2	113.2	0.786	538
N:GEXP:CD96:chr3:111260926:111384597:+:10225	CD96	GEXP	3	111260926	111384597	N:METH:ARMC10:chr7:102714871:::cg22799850	ARMC10 cg22799850	METH	7	102714871		500000000	104.7	113.2	0.807	492
N:GEXP:CD96:chr3:111260926:111384597:+:10225	CD96	GEXP	3	111260926	111384597	N:GEXP:CYTH4:chr22:37678495:37711389:+:27128	CYTH4	GEXP	22	37678495	37711389	500000000	104.5	112.6	0.784	538
N:GEXP:CD96:chr3:111260926:111384597:+:10225	CD96	GEXP	3	111260926	111384597	N:GEXP:CXCL11:chr4:76954840:76957350:-:6373	CXCL11	GEXP	4	76954840	76957350	500000000	104.4	112.4	0.784	538
N:GEXP:CD96:chr3:111260926:111384597:+:10225	CD96	GEXP	3	111260926	111384597	N:GEXP:IKZF3:chr17:37921199:38020441:-:22806	IKZF3	GEXP	17	37921199	38020441	500000000	104.2	112.2	0.784	538
N:GEXP:CD96:chr3:111260926:111384597:+:10225	CD96	GEXP	3	111260926	111384597	N:GEXP:GBP2:chr1:89571843:89616258:-:2634	GBP2	GEXP	1	89571843	89616258	500000000	104.1	112.2	0.784	538
N:GEXP:CD96:chr3:111260926:111384597:+:10225	CD96	GEXP	3	111260926	111384597	N:GEXP:LSP1:chr11:1874200:1913493:+:4046	LSP1	GEXP	11	1874200	1913493	500000000	103.8	111.8	0.783	538
N:GEXP:CD96:chr3:111260926:111384597:+:10225	CD96	GEXP	3	111260926	111384597	N:METH:FAM65A:chr16:67563418:::cg02225847	FAM65A cg02225847	METH	16	67563418		500000000	103.2	111.7	0.803	492
N:GEXP:CCR2:chr3:46395235:46402413:+:729230	CCR2	GEXP	3	46395235	46402413	N:GEXP:CD96:chr3:111260926:111384597:+:10225	CD96	GEXP	3	111260926	111384597	64865691	103.7	111.7	0.783	538
N:GEXP:C5ORF20:chr5:134779904:134783038:-:140947	C5ORF20	GEXP	5	134779904	134783038	N:GEXP:CD96:chr3:111260926:111384597:+:10225	CD96	GEXP	3	111260926	111384597	500000000	103.5	111.6	0.782	538
N:GEXP:CCL4:chr17:34431220:34433014:+:6351	CCL4	GEXP	17	34431220	34433014	N:GEXP:CD96:chr3:111260926:111384597:+:10225	CD96	GEXP	3	111260926	111384597	500000000	103.4	111.5	0.782	538
N:GEXP:CD96:chr3:111260926:111384597:+:10225	CD96	GEXP	3	111260926	111384597	N:METH:IL17RC:chr3:9959128:::cg07705835	IL17RC cg07705835	METH	3	9959128		101301798	102.8	111.4	0.803	492
N:GEXP:CD96:chr3:111260926:111384597:+:10225	CD96	GEXP	3	111260926	111384597	N:METH:ERBB3:chr12:56472805:::cg19258882	ERBB3 cg19258882	METH	12	56472805		500000000	102.8	111.3	0.803	492
N:GEXP:CD96:chr3:111260926:111384597:+:10225	CD96	GEXP	3	111260926	111384597	N:GEXP:PRF1:chr10:72357104:72362531:-:5551	PRF1	GEXP	10	72357104	72362531	500000000	103.2	111.3	0.782	538

## Sheet: LGG
id_a	pretty_label_a	datatype_a	chr_a	start_a	end_a	id_b	pretty_label_b	datatype_b	chr_b	start_b	end_b	link_distance	adj_logged_pvalue	logged_pvalue	correlation	num_nonna
N:GEXP:CD2:chr1:117297086:117311851:+:914	CD2	GEXP	1	117297086	117311851	N:GEXP:CD96:chr3:111260926:111384597:+:10225	CD96	GEXP	3	111260926	111384597	500000000	87.8	95.9	0.896	271
N:GEXP:CD3E:chr11:118175295:118186890:+:916	CD3E	GEXP	11	118175295	118186890	N:GEXP:CD96:chr3:111260926:111384597:+:10225	CD96	GEXP	3	111260926	111384597	500000000	83.1	91.2	0.886	271
N:GEXP:CD96:chr3:111260926:111384597:+:10225	CD96	GEXP	3	111260926	111384597	N:GEXP:GZMA:chr5:54398474:54406080:+:3001	GZMA	GEXP	5	54398474	54406080	500000000	70.7	78.8	0.857	271
N:GEXP:CCL5:chr17:34198496:34207377:-:6352	CCL5	GEXP	17	34198496	34207377	N:GEXP:CD96:chr3:111260926:111384597:+:10225	CD96	GEXP	3	111260926	111384597	500000000	68.9	77	0.852	271
N:GEXP:CD96:chr3:111260926:111384597:+:10225	CD96	GEXP	3	111260926	111384597	N:GEXP:IL2RB:chr22:37521880:37545962:-:3560	IL2RB	GEXP	22	37521880	37545962	500000000	63.9	72	0.838	271
N:GEXP:CD96:chr3:111260926:111384597:+:10225	CD96	GEXP	3	111260926	111384597	N:GEXP:GZMK:chr5:54320107:54329960:+:3003	GZMK	GEXP	5	54320107	54329960	500000000	60.1	68.2	0.826	271
N:GEXP:CCR2:chr3:46395235:46402413:+:729230	CCR2	GEXP	3	46395235	46402413	N:GEXP:CD96:chr3:111260926:111384597:+:10225	CD96	GEXP	3	111260926	111384597	64858513	58.4	66.5	0.82	271
N:GEXP:CD96:chr3:111260926:111384597:+:10225	CD96	GEXP	3	111260926	111384597	N:GEXP:LCK:chr1:32716840:32751766:+:3932	LCK	GEXP	1	32716840	32751766	500000000	56.2	64.3	0.813	271
N:GEXP:CD96:chr3:111260926:111384597:+:10225	CD96	GEXP	3	111260926	111384597	N:GEXP:ITK:chr5:156607907:156682109:+:3702	ITK	GEXP	5	156607907	156682109	500000000	52.2	60.3	0.798	271
N:GEXP:CD96:chr3:111260926:111384597:+:10225	CD96	GEXP	3	111260926	111384597	N:GEXP:IL2RG:chrX:70327254:70331481:-:3561	IL2RG	GEXP	X	70327254	70331481	500000000	49.9	57.9	0.788	271
N:GEXP:CD48:chr1:160648536:160681585:-:962	CD48	GEXP	1	160648536	160681585	N:GEXP:CD96:chr3:111260926:111384597:+:10225	CD96	GEXP	3	111260926	111384597	500000000	47.7	55.8	0.779	271
N:GEXP:CD96:chr3:111260926:111384597:+:10225	CD96	GEXP	3	111260926	111384597	N:GEXP:NKG7:chr19:51874874:51875960:-:4818	NKG7	GEXP	19	51874874	51875960	500000000	45	53.1	0.767	271
N:GEXP:CD96:chr3:111260926:111384597:+:10225	CD96	GEXP	3	111260926	111384597	N:GEXP:S100A4:chr1:153516095:153518282:-:6275	S100A4	GEXP	1	153516095	153518282	500000000	44.7	52.8	0.766	271
N:GEXP:CD96:chr3:111260926:111384597:+:10225	CD96	GEXP	3	111260926	111384597	N:GEXP:GBP5:chr1:89724634:89738544:-:115362	GBP5	GEXP	1	89724634	89738544	500000000	43.4	51.5	0.76	271
N:GEXP:CD96:chr3:111260926:111384597:+:10225	CD96	GEXP	3	111260926	111384597	N:GEXP:SLAMF7:chr1:160709077:160724601:+:57823	SLAMF7	GEXP	1	160709077	160724601	500000000	43	51	0.758	271
N:GEXP:CD96:chr3:111260926:111384597:+:10225	CD96	GEXP	3	111260926	111384597	N:GEXP:PRF1:chr10:72357104:72362531:-:5551	PRF1	GEXP	10	72357104	72362531	500000000	41.9	50	0.753	271
N:GEXP:CD96:chr3:111260926:111384597:+:10225	CD96	GEXP	3	111260926	111384597	N:GEXP:CST7:chr20:24929866:24940564:+:8530	CST7	GEXP	20	24929866	24940564	500000000	38.1	46.2	0.733	271
N:GEXP:CD52:chr1:26644411:26647014:+:1043	CD52	GEXP	1	26644411	26647014	N:GEXP:CD96:chr3:111260926:111384597:+:10225	CD96	GEXP	3	111260926	111384597	500000000	36	44.1	0.721	271
N:GEXP:AIM1:chr6:106959305:107018334:+:202	AIM1	GEXP	6	106959305	107018334	N:GEXP:CD96:chr3:111260926:111384597:+:10225	CD96	GEXP	3	111260926	111384597	500000000	35	43.1	0.716	271
N:GEXP:CD96:chr3:111260926:111384597:+:10225	CD96	GEXP	3	111260926	111384597	N:GEXP:TNFAIP8:chr5:118604418:118730294:+:25816	TNFAIP8	GEXP	5	118604418	118730294	500000000	34.5	42.6	0.713	271
N:GEXP:CD96:chr3:111260926:111384597:+:10225	CD96	GEXP	3	111260926	111384597	N:GEXP:CTSW:chr11:65647284:65651212:+:1521	CTSW	GEXP	11	65647284	65651212	500000000	33.8	41.9	0.708	271
N:GEXP:CD96:chr3:111260926:111384597:+:10225	CD96	GEXP	3	111260926	111384597	N:GEXP:HLA-DPA1:chr6:33032346:33048555:-:3113	HLA-DPA1	GEXP	6	33032346	33048555	500000000	33.7	41.8	0.708	271
N:GEXP:ACAP1:chr17:7239848:7254793:+:9744	ACAP1	GEXP	17	7239848	7254793	N:GEXP:CD96:chr3:111260926:111384597:+:10225	CD96	GEXP	3	111260926	111384597	500000000	32.8	40.9	0.703	271
N:GEXP:CD96:chr3:111260926:111384597:+:10225	CD96	GEXP	3	111260926	111384597	N:GEXP:IL15:chr4:142557749:142655140:+:3600	IL15	GEXP	4	142557749	142655140	500000000	32.6	40.7	0.701	271
N:GEXP:CD96:chr3:111260926:111384597:+:10225	CD96	GEXP	3	111260926	111384597	N:GEXP:MYO1G:chr7:45002260:45018704:-:64005	MYO1G	GEXP	7	45002260	45018704	500000000	31.2	39.2	0.692	271
N:GEXP:CD96:chr3:111260926:111384597:+:10225	CD96	GEXP	3	111260926	111384597	N:GEXP:IL7R:chr5:35856991:35876923:+:3575	IL7R	GEXP	5	35856991	35876923	500000000	31	39.1	0.691	271
N:GEXP:CD96:chr3:111260926:111384597:+:10225	CD96	GEXP	3	111260926	111384597	N:GEXP:HLA-DPB1:chr6:33043703:33057473:+:3115	HLA-DPB1	GEXP	6	33043703	33057473	500000000	30.5	38.6	0.688	271
N:GEXP:CD96:chr3:111260926:111384597:+:10225	CD96	GEXP	3	111260926	111384597	N:GEXP:LSP1:chr11:1874200:1913493:+:4046	LSP1	GEXP	11	1874200	1913493	500000000	30.5	38.5	0.688	271
N:GEXP:CD96:chr3:111260926:111384597:+:10225	CD96	GEXP	3	111260926	111384597	N:GEXP:HLA-DRA:chr6:32407619:32412826:+:3122	HLA-DRA	GEXP	6	32407619	32412826	500000000	30.2	38.3	0.686	271
N:GEXP:CD96:chr3:111260926:111384597:+:10225	CD96	GEXP	3	111260926	111384597	N:GEXP:TBC1D10C:chr11:67171386:67177560:+:374403	TBC1D10C	GEXP	11	67171386	67177560	500000000	29.8	37.9	0.683	271
N:GEXP:CD96:chr3:111260926:111384597:+:10225	CD96	GEXP	3	111260926	111384597	N:GEXP:CXCL10:chr4:76942269:76944689:-:3627	CXCL10	GEXP	4	76942269	76944689	500000000	29.8	37.9	0.684	271
N:GEXP:CD96:chr3:111260926:111384597:+:10225	CD96	GEXP	3	111260926	111384597	N:GEXP:LYZ:chr12:69742134:69748014:+:4069	LYZ	GEXP	12	69742134	69748014	500000000	29.6	37.7	0.682	271
N:GEXP:CD96:chr3:111260926:111384597:+:10225	CD96	GEXP	3	111260926	111384597	N:GEXP:DENND2D:chr1:111729801:111747031:-:79961	DENND2D	GEXP	1	111729801	111747031	500000000	29.4	37.5	0.681	271
N:GEXP:CD96:chr3:111260926:111384597:+:10225	CD96	GEXP	3	111260926	111384597	N:GEXP:RAC2:chr22:37621310:37640305:-:5880	RAC2	GEXP	22	37621310	37640305	500000000	29.2	37.3	0.679	271
N:GEXP:CD96:chr3:111260926:111384597:+:10225	CD96	GEXP	3	111260926	111384597	N:GEXP:LTB:chr6:31548336:31550202:-:4050	LTB	GEXP	6	31548336	31550202	500000000	29.1	37.2	0.679	271
N:GEXP:CD96:chr3:111260926:111384597:+:10225	CD96	GEXP	3	111260926	111384597	N:GEXP:PLBD1:chr12:14656597:14720791:-:79887	PLBD1	GEXP	12	14656597	14720791	500000000	29	37.1	0.678	271
N:GEXP:CD96:chr3:111260926:111384597:+:10225	CD96	GEXP	3	111260926	111384597	N:GEXP:HLA-DRB1:chr6:32546546:32557613:-:3123	HLA-DRB1	GEXP	6	32546546	32557613	500000000	28.8	36.9	0.677	271
N:GEXP:CD247:chr1:167399877:167487847:-:919	CD247	GEXP	1	167399877	167487847	N:GEXP:CD96:chr3:111260926:111384597:+:10225	CD96	GEXP	3	111260926	111384597	500000000	28.3	36.3	0.673	271
N:GEXP:CD96:chr3:111260926:111384597:+:10225	CD96	GEXP	3	111260926	111384597	N:GEXP:HLA-DQA1:chr6:32605183:32614839:+:3117	HLA-DQA1	GEXP	6	32605183	32614839	500000000	28.1	36.2	0.671	271
N:GEXP:CCR5:chr3:46411633:46417697:+:1234	CCR5	GEXP	3	46411633	46417697	N:GEXP:CD96:chr3:111260926:111384597:+:10225	CD96	GEXP	3	111260926	111384597	64843229	28.1	36.2	0.671	271
N:GEXP:CD74:chr5:149781200:149792499:-:972	CD74	GEXP	5	149781200	149792499	N:GEXP:CD96:chr3:111260926:111384597:+:10225	CD96	GEXP	3	111260926	111384597	500000000	27.8	35.9	0.669	271
N:GEXP:CD96:chr3:111260926:111384597:+:10225	CD96	GEXP	3	111260926	111384597	N:GEXP:HLA-F:chr6:29691117:29706966:+:3134	HLA-F	GEXP	6	29691117	29706966	500000000	27.5	35.6	0.668	271
N:GEXP:CD96:chr3:111260926:111384597:+:10225	CD96	GEXP	3	111260926	111384597	N:GEXP:PTGER4:chr5:40680032:40693837:+:5734	PTGER4	GEXP	5	40680032	40693837	500000000	27.3	35.4	0.666	271
N:GEXP:CD7:chr17:80272746:80275480:-:924	CD7	GEXP	17	80272746	80275480	N:GEXP:CD96:chr3:111260926:111384597:+:10225	CD96	GEXP	3	111260926	111384597	500000000	27.3	35.4	0.666	271
N:GEXP:CD96:chr3:111260926:111384597:+:10225	CD96	GEXP	3	111260926	111384597	N:GEXP:CFI:chr4:110661848:110723335:-:3426	CFI	GEXP	4	110661848	110723335	500000000	27.1	35.2	0.665	271
N:GEXP:CD96:chr3:111260926:111384597:+:10225	CD96	GEXP	3	111260926	111384597	N:GEXP:MX2:chr21:42733950:42780869:+:4600	MX2	GEXP	21	42733950	42780869	500000000	27.1	35.1	0.664	271
N:GEXP:CD96:chr3:111260926:111384597:+:10225	CD96	GEXP	3	111260926	111384597	N:GEXP:CIITA:chr16:10971055:11018840:+:4261	CIITA	GEXP	16	10971055	11018840	500000000	26.8	34.9	0.663	271
N:GEXP:CD96:chr3:111260926:111384597:+:10225	CD96	GEXP	3	111260926	111384597	N:GEXP:FCGR2C:chr1:161551129:161570032:+:9103	FCGR2C	GEXP	1	161551129	161570032	500000000	26.8	34.9	0.662	271
N:GEXP:CD96:chr3:111260926:111384597:+:10225	CD96	GEXP	3	111260926	111384597	N:GEXP:SERPING1:chr11:57365027:57382326:+:710	SERPING1	GEXP	11	57365027	57382326	500000000	26.6	34.6	0.661	271
N:GEXP:CD96:chr3:111260926:111384597:+:10225	CD96	GEXP	3	111260926	111384597	N:GEXP:KYNU:chr2:143635195:143799885:+:8942	KYNU	GEXP	2	143635195	143799885	500000000	26.5	34.6	0.66	271
N:GEXP:CD96:chr3:111260926:111384597:+:10225	CD96	GEXP	3	111260926	111384597	N:GEXP:PLSCR1:chr3:146232967:146262628:-:5359	PLSCR1	GEXP	3	146232967	146262628	34848370	26.4	34.4	0.659	271
N:GEXP:B2M:chr15:45003685:45010357:+:567	B2M	GEXP	15	45003685	45010357	N:GEXP:CD96:chr3:111260926:111384597:+:10225	CD96	GEXP	3	111260926	111384597	500000000	26.1	34.2	0.657	271
N:GEXP:CD96:chr3:111260926:111384597:+:10225	CD96	GEXP	3	111260926	111384597	N:GEXP:TYMP:chr22:50964182:50968514:-:1890	TYMP	GEXP	22	50964182	50968514	500000000	26	34.1	0.657	271
N:GEXP:CD96:chr3:111260926:111384597:+:10225	CD96	GEXP	3	111260926	111384597	N:GEXP:EPSTI1:chr13:43462122:43566377:-:94240	EPSTI1	GEXP	13	43462122	43566377	500000000	25.8	33.8	0.655	271
N:GEXP:CD96:chr3:111260926:111384597:+:10225	CD96	GEXP	3	111260926	111384597	N:GEXP:CXCL9:chr4:76922623:76928641:-:4283	CXCL9	GEXP	4	76922623	76928641	500000000	25.7	33.8	0.654	271
N:GEXP:APOBEC3G:chr22:39473009:39483748:+:60489	APOBEC3G	GEXP	22	39473009	39483748	N:GEXP:CD96:chr3:111260926:111384597:+:10225	CD96	GEXP	3	111260926	111384597	500000000	25.7	33.8	0.654	271
N:GEXP:CD96:chr3:111260926:111384597:+:10225	CD96	GEXP	3	111260926	111384597	N:GEXP:CSTA:chr3:122044011:122060815:+:1475	CSTA	GEXP	3	122044011	122060815	10659414	25.2	33.3	0.651	271
N:GEXP:CD96:chr3:111260926:111384597:+:10225	CD96	GEXP	3	111260926	111384597	N:GEXP:HLA-DOA:chr6:32971960:32977389:-:3111	HLA-DOA	GEXP	6	32971960	32977389	500000000	25.1	33.2	0.65	271
N:GEXP:CCDC109B:chr4:110481355:110608872:+:55013	CCDC109B	GEXP	4	110481355	110608872	N:GEXP:CD96:chr3:111260926:111384597:+:10225	CD96	GEXP	3	111260926	111384597	500000000	24.5	32.6	0.645	271
N:GEXP:CD96:chr3:111260926:111384597:+:10225	CD96	GEXP	3	111260926	111384597	N:GEXP:LILRB3:chr19:54720147:54804265:-:11025	LILRB3	GEXP	19	54720147	54804265	500000000	24.4	32.5	0.644	271
N:GEXP:CD96:chr3:111260926:111384597:+:10225	CD96	GEXP	3	111260926	111384597	N:GEXP:DPYD:chr1:97543300:98386615:-:1806	DPYD	GEXP	1	97543300	98386615	500000000	24.3	32.4	0.644	271
N:GEXP:CD96:chr3:111260926:111384597:+:10225	CD96	GEXP	3	111260926	111384597	N:GEXP:CYTIP:chr2:158271131:158345473:-:9595	CYTIP	GEXP	2	158271131	158345473	500000000	24.2	32.3	0.643	271
N:GEXP:CD96:chr3:111260926:111384597:+:10225	CD96	GEXP	3	111260926	111384597	N:GEXP:CLEC12A:chr12:10103915:10138194:+:160364	CLEC12A	GEXP	12	10103915	10138194	500000000	24.2	32.3	0.643	271
N:GEXP:CASP4:chr11:104813594:104839325:-:837	CASP4	GEXP	11	104813594	104839325	N:GEXP:CD96:chr3:111260926:111384597:+:10225	CD96	GEXP	3	111260926	111384597	500000000	24.1	32.2	0.642	271
N:GEXP:CD96:chr3:111260926:111384597:+:10225	CD96	GEXP	3	111260926	111384597	N:GEXP:RUNX3:chr1:25226002:25291612:-:864	RUNX3	GEXP	1	25226002	25291612	500000000	24	32.1	0.641	271
N:GEXP:CD96:chr3:111260926:111384597:+:10225	CD96	GEXP	3	111260926	111384597	N:GEXP:HLA-B:chr6:31321648:31324989:-:3106	HLA-B	GEXP	6	31321648	31324989	500000000	24.1	32.1	0.642	271
N:GEXP:C1R:chr12:7187515:7245043:-:715	C1R	GEXP	12	7187515	7245043	N:GEXP:CD96:chr3:111260926:111384597:+:10225	CD96	GEXP	3	111260926	111384597	500000000	24	32.1	0.642	271
N:GEXP:CD96:chr3:111260926:111384597:+:10225	CD96	GEXP	3	111260926	111384597	N:GEXP:SERPINA1:chr14:94843084:94857029:-:5265	SERPINA1	GEXP	14	94843084	94857029	500000000	23.9	32	0.641	271
N:GEXP:CD96:chr3:111260926:111384597:+:10225	CD96	GEXP	3	111260926	111384597	N:GEXP:FGL2:chr7:76822688:76829150:-:10875	FGL2	GEXP	7	76822688	76829150	500000000	23.9	31.9	0.64	271
N:GEXP:CARD16:chr11:104912052:104916051:-:114769	CARD16	GEXP	11	104912052	104916051	N:GEXP:CD96:chr3:111260926:111384597:+:10225	CD96	GEXP	3	111260926	111384597	500000000	23.8	31.9	0.64	271
N:GEXP:APOL1:chr22:36649117:36663577:+:8542	APOL1	GEXP	22	36649117	36663577	N:GEXP:CD96:chr3:111260926:111384597:+:10225	CD96	GEXP	3	111260926	111384597	500000000	23.7	31.8	0.639	271
N:GEXP:CD96:chr3:111260926:111384597:+:10225	CD96	GEXP	3	111260926	111384597	N:GEXP:IFI30:chr19:18284579:18288927:+:10437	IFI30	GEXP	19	18284579	18288927	500000000	23.5	31.6	0.638	271
N:GEXP:CASP8:chr2:202098166:202152434:+:841	CASP8	GEXP	2	202098166	202152434	N:GEXP:CD96:chr3:111260926:111384597:+:10225	CD96	GEXP	3	111260926	111384597	500000000	23.5	31.6	0.637	271
N:GEXP:C1S:chr12:7096260:7178335:+:716	C1S	GEXP	12	7096260	7178335	N:GEXP:CD96:chr3:111260926:111384597:+:10225	CD96	GEXP	3	111260926	111384597	500000000	23.5	31.6	0.637	271
N:GEXP:CD96:chr3:111260926:111384597:+:10225	CD96	GEXP	3	111260926	111384597	N:GEXP:HCP5:chr6:31430957:31433586:+:10866	HCP5	GEXP	6	31430957	31433586	500000000	23.4	31.5	0.637	271
N:GEXP:CD96:chr3:111260926:111384597:+:10225	CD96	GEXP	3	111260926	111384597	N:GEXP:SQRDL:chr15:45923346:45983479:+:58472	SQRDL	GEXP	15	45923346	45983479	500000000	23.1	31.2	0.634	271
N:GEXP:CD96:chr3:111260926:111384597:+:10225	CD96	GEXP	3	111260926	111384597	N:GEXP:HLA-DMA:chr6:32916391:32920899:-:3108	HLA-DMA	GEXP	6	32916391	32920899	500000000	23.1	31.2	0.635	271
N:GEXP:CD96:chr3:111260926:111384597:+:10225	CD96	GEXP	3	111260926	111384597	N:GEXP:FAM26F:chr6:116782556:116784934:+:441168	FAM26F	GEXP	6	116782556	116784934	500000000	23.1	31.2	0.634	271
N:GEXP:CD96:chr3:111260926:111384597:+:10225	CD96	GEXP	3	111260926	111384597	N:GEXP:CFB:chr6:31865562:31919861:+:629	CFB	GEXP	6	31865562	31919861	500000000	22.9	30.9	0.632	271
N:GEXP:CD96:chr3:111260926:111384597:+:10225	CD96	GEXP	3	111260926	111384597	N:GEXP:FCGR2B:chr1:161632905:161648444:+:2213	FCGR2B	GEXP	1	161632905	161648444	500000000	22.8	30.8	0.632	271
N:GEXP:CD96:chr3:111260926:111384597:+:10225	CD96	GEXP	3	111260926	111384597	N:GEXP:FAM129A:chr1:184760166:184943682:-:116496	FAM129A	GEXP	1	184760166	184943682	500000000	22.4	30.5	0.628	271
N:GEXP:APOBEC3D:chr22:39417118:39429256:+:140564	APOBEC3D	GEXP	22	39417118	39429256	N:GEXP:CD96:chr3:111260926:111384597:+:10225	CD96	GEXP	3	111260926	111384597	500000000	22.2	30.3	0.627	271
N:GEXP:CD96:chr3:111260926:111384597:+:10225	CD96	GEXP	3	111260926	111384597	N:GEXP:LY96:chr8:74903564:74941307:+:23643	LY96	GEXP	8	74903564	74941307	500000000	21.8	29.9	0.623	271
N:GEXP:CD96:chr3:111260926:111384597:+:10225	CD96	GEXP	3	111260926	111384597	N:GEXP:GAPT:chr5:57787330:57792185:+:202309	GAPT	GEXP	5	57787330	57792185	500000000	21.8	29.9	0.624	271
N:GEXP:CD96:chr3:111260926:111384597:+:10225	CD96	GEXP	3	111260926	111384597	N:GEXP:CTSS:chr1:150702672:150738433:-:1520	CTSS	GEXP	1	150702672	150738433	500000000	21.7	29.8	0.623	271
N:GEXP:CD96:chr3:111260926:111384597:+:10225	CD96	GEXP	3	111260926	111384597	N:GEXP:ITGB7:chr12:53585107:53601000:-:3695	ITGB7	GEXP	12	53585107	53601000	500000000	21.8	29.8	0.623	271
N:GEXP:CD96:chr3:111260926:111384597:+:10225	CD96	GEXP	3	111260926	111384597	N:GEXP:SP100:chr2:231280871:231410317:+:6672	SP100	GEXP	2	231280871	231410317	500000000	21.6	29.7	0.622	271
N:GEXP:CD96:chr3:111260926:111384597:+:10225	CD96	GEXP	3	111260926	111384597	N:GEXP:S100A11:chr1:152004982:152009511:-:6282	S100A11	GEXP	1	152004982	152009511	500000000	21.5	29.6	0.621	271
N:GEXP:CD96:chr3:111260926:111384597:+:10225	CD96	GEXP	3	111260926	111384597	N:GEXP:EMP3:chr19:48828629:48833810:+:2014	EMP3	GEXP	19	48828629	48833810	500000000	21.5	29.6	0.621	271
N:GEXP:CD96:chr3:111260926:111384597:+:10225	CD96	GEXP	3	111260926	111384597	N:GEXP:DOK2:chr8:21563902:21771205:-:9046	DOK2	GEXP	8	21563902	21771205	500000000	21.5	29.6	0.621	271
N:GEXP:C16ORF54:chr16:29753786:29757340:-:283897	C16ORF54	GEXP	16	29753786	29757340	N:GEXP:CD96:chr3:111260926:111384597:+:10225	CD96	GEXP	3	111260926	111384597	500000000	21.4	29.5	0.621	271
N:GEXP:C1RL:chr12:7247146:7261869:-:51279	C1RL	GEXP	12	7247146	7261869	N:GEXP:CD96:chr3:111260926:111384597:+:10225	CD96	GEXP	3	111260926	111384597	500000000	21.4	29.4	0.62	271
N:GEXP:CD96:chr3:111260926:111384597:+:10225	CD96	GEXP	3	111260926	111384597	N:GEXP:PSMB9:chr6:32821938:32827628:+:5698	PSMB9	GEXP	6	32821938	32827628	500000000	21.2	29.3	0.619	271
N:GEXP:CD300LF:chr17:72690452:72709108:-:146722	CD300LF	GEXP	17	72690452	72709108	N:GEXP:CD96:chr3:111260926:111384597:+:10225	CD96	GEXP	3	111260926	111384597	500000000	21.2	29.3	0.619	271
N:GEXP:CD96:chr3:111260926:111384597:+:10225	CD96	GEXP	3	111260926	111384597	N:GEXP:PARP9:chr3:122246760:122283523:-:83666	PARP9	GEXP	3	122246760	122283523	10862163	20.9	29	0.616	271
N:GEXP:ANXA2P2:chr9:33624222:33625532:+:304	ANXA2P2	GEXP	9	33624222	33625532	N:GEXP:CD96:chr3:111260926:111384597:+:10225	CD96	GEXP	3	111260926	111384597	500000000	20.6	28.7	0.613	271
N:GEXP:CD96:chr3:111260926:111384597:+:10225	CD96	GEXP	3	111260926	111384597	N:GEXP:CISH:chr3:50643885:50649262:-:1154	CISH	GEXP	3	50643885	50649262	60611664	20.5	28.6	0.612	271
N:GEXP:CD96:chr3:111260926:111384597:+:10225	CD96	GEXP	3	111260926	111384597	N:GEXP:OAS2:chr12:113416274:113449528:+:4939	OAS2	GEXP	12	113416274	113449528	500000000	20.4	28.5	0.612	271
N:GEXP:CD96:chr3:111260926:111384597:+:10225	CD96	GEXP	3	111260926	111384597	N:GEXP:MYL12A:chr18:3247528:3256234:+:10627	MYL12A	GEXP	18	3247528	3256234	500000000	20.4	28.5	0.612	271
N:GEXP:CD96:chr3:111260926:111384597:+:10225	CD96	GEXP	3	111260926	111384597	N:GEXP:TLR8:chrX:12924739:12941288:+:51311	TLR8	GEXP	X	12924739	12941288	500000000	20.4	28.4	0.611	271
N:GEXP:CD6:chr11:60739113:60787848:+:923	CD6	GEXP	11	60739113	60787848	N:GEXP:CD96:chr3:111260926:111384597:+:10225	CD96	GEXP	3	111260926	111384597	500000000	20.3	28.4	0.611	271
N:GEXP:ANXA1:chr9:75766781:75785307:+:301	ANXA1	GEXP	9	75766781	75785307	N:GEXP:CD96:chr3:111260926:111384597:+:10225	CD96	GEXP	3	111260926	111384597	500000000	20.3	28.4	0.611	271
N:GEXP:CD96:chr3:111260926:111384597:+:10225	CD96	GEXP	3	111260926	111384597	N:GEXP:ZAP70:chr2:98330031:98356323:+:7535	ZAP70	GEXP	2	98330031	98356323	500000000	20.2	28.3	0.61	271
N:GEXP:CD96:chr3:111260926:111384597:+:10225	CD96	GEXP	3	111260926	111384597	N:GEXP:CLEC7A:chr12:10269376:10282868:-:64581	CLEC7A	GEXP	12	10269376	10282868	500000000	20.1	28.2	0.609	271
N:GEXP:CD96:chr3:111260926:111384597:+:10225	CD96	GEXP	3	111260926	111384597	N:GEXP:CHI3L2:chr1:111770281:111786062:+:1117	CHI3L2	GEXP	1	111770281	111786062	500000000	20.1	28.2	0.609	271
N:GEXP:ALPK1:chr4:113218499:113363764:+:80216	ALPK1	GEXP	4	113218499	113363764	N:GEXP:CD96:chr3:111260926:111384597:+:10225	CD96	GEXP	3	111260926	111384597	500000000	20.1	28.2	0.609	271
N:GEXP:CD96:chr3:111260926:111384597:+:10225	CD96	GEXP	3	111260926	111384597	N:GEXP:MSR1:chr8:15965387:16050300:-:4481	MSR1	GEXP	8	15965387	16050300	500000000	20.1	28.1	0.609	271
N:GEXP:CD96:chr3:111260926:111384597:+:10225	CD96	GEXP	3	111260926	111384597	N:GEXP:EMILIN2:chr18:2847028:2914090:+:84034	EMILIN2	GEXP	18	2847028	2914090	500000000	20.1	28.1	0.609	271
N:GEXP:CD96:chr3:111260926:111384597:+:10225	CD96	GEXP	3	111260926	111384597	N:METH:LAT:chr16:28996053:::cg23797100	LAT cg23797100	METH	16	28996053		500000000	19.4	27.9	-0.61	267
N:GEXP:CD96:chr3:111260926:111384597:+:10225	CD96	GEXP	3	111260926	111384597	N:MIRN:hsa-mir-155-5p:chr21:26946292:26946356:+:MIMAT0000646	hsa-mir-155-5p	MIRN	21	26946292	26946356	500000000	18.9	25.9	0.588	271
N:GEXP:CD96:chr3:111260926:111384597:+:10225	CD96	GEXP	3	111260926	111384597	N:METH:CD6:chr11:60739178:::cg09902130	CD6 cg09902130	METH	11	60739178		500000000	16.9	25.3	-0.587	267
N:GEXP:CD96:chr3:111260926:111384597:+:10225	CD96	GEXP	3	111260926	111384597	N:METH:PTPN22:chr1:114414340:::cg14385738	PTPN22 cg14385738	METH	1	114414340		500000000	16.1	24.6	-0.579	267
N:GEXP:CD96:chr3:111260926:111384597:+:10225	CD96	GEXP	3	111260926	111384597	N:METH:CD79B:chr17:62009607:::cg07973967	CD79B cg07973967	METH	17	62009607		500000000	15.7	24.2	-0.575	267
N:GEXP:CD96:chr3:111260926:111384597:+:10225	CD96	GEXP	3	111260926	111384597	N:METH:NCOR2:chr12:125003218:::cg22820108	NCOR2 cg22820108	METH	12	125003218		500000000	15.4	23.9	0.573	267
N:GEXP:CD96:chr3:111260926:111384597:+:10225	CD96	GEXP	3	111260926	111384597	N:METH:S100A2:chr1:153538406:::cg13997435	S100A2 cg13997435	METH	1	153538406		500000000	15.3	23.7	-0.571	267
N:GEXP:CD96:chr3:111260926:111384597:+:10225	CD96	GEXP	3	111260926	111384597	N:METH:SELPLG:chr12:109027683:::cg24497819	SELPLG cg24497819	METH	12	109027683		500000000	15	23.5	-0.569	267
N:GEXP:CD96:chr3:111260926:111384597:+:10225	CD96	GEXP	3	111260926	111384597	N:METH:LOC728264:chr5:148808487:::cg21242144	LOC728264 cg21242144	METH	5	148808487		500000000	14.4	22.9	-0.562	267
N:GEXP:CD96:chr3:111260926:111384597:+:10225	CD96	GEXP	3	111260926	111384597	N:MIRN:hsa-mir-21-5p:chr17:57918627:57918698:+:MIMAT0000076	hsa-mir-21-5p	MIRN	17	57918627	57918698	500000000	15.8	22.8	0.558	271
N:GEXP:CD96:chr3:111260926:111384597:+:10225	CD96	GEXP	3	111260926	111384597	N:METH:SRGN:chr10:70847882:::cg17342283	SRGN cg17342283	METH	10	70847882		500000000	14.1	22.6	-0.559	267
N:GEXP:CD96:chr3:111260926:111384597:+:10225	CD96	GEXP	3	111260926	111384597	N:METH:FAM113B:chr12:47610220:::cg05596756	FAM113B cg05596756	METH	12	47610220		500000000	13.5	22	-0.552	267
N:GEXP:CD96:chr3:111260926:111384597:+:10225	CD96	GEXP	3	111260926	111384597	N:METH:P2RX1:chr17:3819390:::cg01526089	P2RX1 cg01526089	METH	17	3819390		500000000	13.5	22	-0.552	267
N:GEXP:CD96:chr3:111260926:111384597:+:10225	CD96	GEXP	3	111260926	111384597	N:METH:TNFSF8:chr9:117692745:::cg27631256	TNFSF8 cg27631256	METH	9	117692745		500000000	13.3	21.8	-0.55	267
N:GEXP:CD96:chr3:111260926:111384597:+:10225	CD96	GEXP	3	111260926	111384597	N:METH:C16orf54:chr16:29757334:::cg26285698	C16orf54 cg26285698	METH	16	29757334		500000000	13.1	21.6	-0.548	267
N:GEXP:CD96:chr3:111260926:111384597:+:10225	CD96	GEXP	3	111260926	111384597	N:METH:IL2RA:chr10:6104312:::cg11733245	IL2RA cg11733245	METH	10	6104312		500000000	13	21.5	-0.547	267
N:GEXP:CD96:chr3:111260926:111384597:+:10225	CD96	GEXP	3	111260926	111384597	N:METH:TLR9:chr3:52260090:::cg21578541	TLR9 cg21578541	METH	3	52260090		59000836	12.9	21.4	-0.545	267
N:GEXP:CD96:chr3:111260926:111384597:+:10225	CD96	GEXP	3	111260926	111384597	N:METH:SEPT1:chr16:30393854:::cg19663795	SEPT1 cg19663795	METH	16	30393854		500000000	12.8	21.3	-0.544	267
N:GEXP:CD96:chr3:111260926:111384597:+:10225	CD96	GEXP	3	111260926	111384597	N:METH:CHI3L2:chr1:111770291:::cg10045881	CHI3L2 cg10045881	METH	1	111770291		500000000	12.8	21.3	-0.545	267
N:GEXP:CD96:chr3:111260926:111384597:+:10225	CD96	GEXP	3	111260926	111384597	N:METH:TRIM69:chr15:45028098:::cg05439368	TRIM69 cg05439368	METH	15	45028098		500000000	12.7	21.2	-0.543	267
N:GEXP:CD96:chr3:111260926:111384597:+:10225	CD96	GEXP	3	111260926	111384597	N:MIRN:hsa-mir-142-5p:chr17:56408593:56408679:+:MIMAT0000433	hsa-mir-142-5p	MIRN	17	56408593	56408679	500000000	14.1	21.1	0.539	271
N:GEXP:CD96:chr3:111260926:111384597:+:10225	CD96	GEXP	3	111260926	111384597	N:METH:ALOX5AP:chr13:31309799:::cg08529529	ALOX5AP cg08529529	METH	13	31309799		500000000	12.5	21	-0.541	267
N:GEXP:CD96:chr3:111260926:111384597:+:10225	CD96	GEXP	3	111260926	111384597	N:METH:VAMP8:chr2:85804732:::cg05656364	VAMP8 cg05656364	METH	2	85804732		500000000	12.5	21	-0.542	267
N:GEXP:CD96:chr3:111260926:111384597:+:10225	CD96	GEXP	3	111260926	111384597	N:METH:OSM:chr22:30661949:::cg14519350	OSM cg14519350	METH	22	30661949		500000000	12.5	21	-0.541	267
N:GEXP:CD96:chr3:111260926:111384597:+:10225	CD96	GEXP	3	111260926	111384597	N:METH:GP1BA:chr17:4835476:::cg11340260	GP1BA cg11340260	METH	17	4835476		500000000	12.5	21	-0.541	267
N:GEXP:CD96:chr3:111260926:111384597:+:10225	CD96	GEXP	3	111260926	111384597	N:METH:FAM186B:chr12:49998963:::cg02564061	FAM186B cg02564061	METH	12	49998963		500000000	12.6	21	-0.542	267
N:GEXP:CD96:chr3:111260926:111384597:+:10225	CD96	GEXP	3	111260926	111384597	N:METH:AQP5:chr12:50353951:::cg19220825	AQP5 cg19220825	METH	12	50353951		500000000	12.5	21	-0.541	267
N:GEXP:CD96:chr3:111260926:111384597:+:10225	CD96	GEXP	3	111260926	111384597	N:MIRN:hsa-mir-21-3p:chr17:57918627:57918698:+:MIMAT0004494	hsa-mir-21-3p	MIRN	17	57918627	57918698	500000000	13.3	20.3	0.53	271
N:GEXP:CD96:chr3:111260926:111384597:+:10225	CD96	GEXP	3	111260926	111384597	N:SAMP:gexpFracON_5:::::	gexpFracON_5	SAMP				500000000	11.2	17	0.49	271
N:GEXP:CD96:chr3:111260926:111384597:+:10225	CD96	GEXP	3	111260926	111384597	N:MIRN:hsa-mir-142-3p:chr17:56408593:56408679:+:MIMAT0000434	hsa-mir-142-3p	MIRN	17	56408593	56408679	500000000	9.3	16.4	0.481	271
N:GEXP:CD96:chr3:111260926:111384597:+:10225	CD96	GEXP	3	111260926	111384597	N:SAMP:gexpFracON_4:::::	gexpFracON_4	SAMP				500000000	10.4	16.2	0.479	271
N:GEXP:CD96:chr3:111260926:111384597:+:10225	CD96	GEXP	3	111260926	111384597	N:MIRN:hsa-mir-148a-3p:chr7:25989539:25989606:+:MIMAT0000243	hsa-mir-148a-3p	MIRN	7	25989539	25989606	500000000	8.7	15.8	0.473	271
N:GEXP:CD96:chr3:111260926:111384597:+:10225	CD96	GEXP	3	111260926	111384597	N:RPPA:ANXA1:chr9:75766781:75785307:+:Annexin-1-M-E	ANXA1	RPPA	9	75766781	75785307	500000000	9.3	15.7	0.484	257
N:GEXP:CD96:chr3:111260926:111384597:+:10225	CD96	GEXP	3	111260926	111384597	N:SAMP:gexpFracON_3:::::	gexpFracON_3	SAMP				500000000	8.9	14.7	0.458	271
N:GEXP:CD96:chr3:111260926:111384597:+:10225	CD96	GEXP	3	111260926	111384597	N:SAMP:gexpFracON_6:::::	gexpFracON_6	SAMP				500000000	6.9	12.7	0.427	271
N:GEXP:CD96:chr3:111260926:111384597:+:10225	CD96	GEXP	3	111260926	111384597	N:MIRN:hsa-mir-146b-5p:chr10:104196269:104196341:+:MIMAT0002809	hsa-mir-146b-5p	MIRN	10	104196269	104196341	500000000	5.5	12.5	0.424	271
N:GEXP:CD96:chr3:111260926:111384597:+:10225	CD96	GEXP	3	111260926	111384597	N:MIRN:hsa-mir-146b-3p:chr10:104196269:104196341:+:MIMAT0004766	hsa-mir-146b-3p	MIRN	10	104196269	104196341	500000000	5.4	12.5	0.423	271
N:GEXP:CD96:chr3:111260926:111384597:+:10225	CD96	GEXP	3	111260926	111384597	N:MIRN:hsa-mir-28-3p:chr3:188406569:188406654:+:MIMAT0004502	hsa-mir-28-3p	MIRN	3	188406569	188406654	77021972	5.3	12.4	0.422	271
N:GEXP:CD96:chr3:111260926:111384597:+:10225	CD96	GEXP	3	111260926	111384597	B:SAMP:I(C2|LGG-TP_mRNAseq_CNMF_5):::::	LGG-TP_mRNAseq_CNMF_5 C2	SAMP				500000000	5.6	12.2	0.489	217
N:GEXP:CD96:chr3:111260926:111384597:+:10225	CD96	GEXP	3	111260926	111384597	N:MIRN:hsa-mir-1976:chr1:26881033:26881084:+:MIMAT0009451	hsa-mir-1976	MIRN	1	26881033	26881084	500000000	5	12	0.415	271
N:GEXP:CD96:chr3:111260926:111384597:+:10225	CD96	GEXP	3	111260926	111384597	N:RPPA:STAT5A:chr17:40439565:40463960:+:STAT5-alpha-R-V	STAT5A	RPPA	17	40439565	40463960	500000000	5.4	11.9	0.424	257
N:GEXP:CD96:chr3:111260926:111384597:+:10225	CD96	GEXP	3	111260926	111384597	N:MIRN:hsa-mir-452-5p:chrx:151128100:151128184:+:MIMAT0001635	hsa-mir-452-5p	MIRN	x	151128100	151128184	500000000	4.3	11.3	0.404	271
N:GEXP:CD96:chr3:111260926:111384597:+:10225	CD96	GEXP	3	111260926	111384597	N:MIRN:hsa-mir-10a-5p:chr17:46657200:46657309:+:MIMAT0000253	hsa-mir-10a-5p	MIRN	17	46657200	46657309	500000000	3.8	10.8	0.395	271
N:GEXP:CD96:chr3:111260926:111384597:+:10225	CD96	GEXP	3	111260926	111384597	B:SAMP:I(C2,C4|LGG-TP_mRNAseq_CNMF_5):::::	LGG-TP_mRNAseq_CNMF_5 C2 vs C4	SAMP				500000000	3.8	10.4	0.631	111
N:GEXP:CD96:chr3:111260926:111384597:+:10225	CD96	GEXP	3	111260926	111384597	N:MIRN:hsa-mir-15b-3p:chr3:160122376:160122473:+:MIMAT0004586	hsa-mir-15b-3p	MIRN	3	160122376	160122473	48737779	3.3	10.3	0.386	271
N:GEXP:CD96:chr3:111260926:111384597:+:10225	CD96	GEXP	3	111260926	111384597	N:MIRN:hsa-mir-148a-5p:chr7:25989539:25989606:+:MIMAT0004549	hsa-mir-148a-5p	MIRN	7	25989539	25989606	500000000	3.2	10.3	0.384	271
N:GEXP:CD96:chr3:111260926:111384597:+:10225	CD96	GEXP	3	111260926	111384597	N:SAMP:gexpFracON_2:::::	gexpFracON_2	SAMP				500000000	4.3	10.1	0.382	271
N:GEXP:CD96:chr3:111260926:111384597:+:10225	CD96	GEXP	3	111260926	111384597	C:SAMP:LGG-TP_mRNAseq_CNMF_5:::::	LGG-TP_mRNAseq_CNMF_5	SAMP				500000000	4.7	10.1		217
N:GEXP:CD96:chr3:111260926:111384597:+:10225	CD96	GEXP	3	111260926	111384597	N:MIRN:hsa-mir-653:chr7:93112072:93112167:+:MIMAT0003328	hsa-mir-653	MIRN	7	93112072	93112167	500000000	3	10	0.38	271

## Sheet: LIHC
id_a	pretty_label_a	datatype_a	chr_a	start_a	end_a	id_b	pretty_label_b	datatype_b	chr_b	start_b	end_b	link_distance	adj_logged_pvalue	logged_pvalue	correlation	num_nonna
N:GEXP:CD3E:chr11:118175295:118186890:+:916	CD3E	GEXP	11	118175295	118186890	N:GEXP:CD96:chr3:111260926:111384597:+:10225	CD96	GEXP	3	111260926	111384597	500000000	65	73.1	0.91	193
N:GEXP:CD96:chr3:111260926:111384597:+:10225	CD96	GEXP	3	111260926	111384597	N:GEXP:LCK:chr1:32716840:32751766:+:3932	LCK	GEXP	1	32716840	32751766	500000000	64.6	72.7	0.91	193
N:GEXP:CD96:chr3:111260926:111384597:+:10225	CD96	GEXP	3	111260926	111384597	N:GEXP:ITK:chr5:156607907:156682109:+:3702	ITK	GEXP	5	156607907	156682109	500000000	62.3	70.4	0.9	193
N:GEXP:CD96:chr3:111260926:111384597:+:10225	CD96	GEXP	3	111260926	111384597	N:GEXP:SLAMF6:chr1:160454820:160493052:-:114836	SLAMF6	GEXP	1	160454820	160493052	500000000	61.1	69.2	0.9	193
N:GEXP:CD96:chr3:111260926:111384597:+:10225	CD96	GEXP	3	111260926	111384597	N:GEXP:SH2D1A:chrX:123480132:123507010:+:4068	SH2D1A	GEXP	X	123480132	123507010	500000000	60.8	68.9	0.9	193
N:GEXP:CD5:chr11:60869930:60895323:+:921	CD5	GEXP	11	60869930	60895323	N:GEXP:CD96:chr3:111260926:111384597:+:10225	CD96	GEXP	3	111260926	111384597	500000000	58.7	66.8	0.89	193
N:GEXP:CD96:chr3:111260926:111384597:+:10225	CD96	GEXP	3	111260926	111384597	N:GEXP:IKZF1:chr7:50344378:50472798:+:10320	IKZF1	GEXP	7	50344378	50472798	500000000	56.6	64.7	0.89	193
N:GEXP:CD96:chr3:111260926:111384597:+:10225	CD96	GEXP	3	111260926	111384597	N:GEXP:CXCR6:chr3:45984973:45989845:+:10663	CXCR6	GEXP	3	45984973	45989845	65271081	56.4	64.5	0.88	193
N:GEXP:CD2:chr1:117297086:117311851:+:914	CD2	GEXP	1	117297086	117311851	N:GEXP:CD96:chr3:111260926:111384597:+:10225	CD96	GEXP	3	111260926	111384597	500000000	54.2	62.3	0.88	193
N:GEXP:CD96:chr3:111260926:111384597:+:10225	CD96	GEXP	3	111260926	111384597	N:GEXP:IPCEF1:chr6:154475631:154677926:-:26034	IPCEF1	GEXP	6	154475631	154677926	500000000	53.7	61.8	0.88	193
N:GEXP:CCR5:chr3:46411633:46417697:+:1234	CCR5	GEXP	3	46411633	46417697	N:GEXP:CD96:chr3:111260926:111384597:+:10225	CD96	GEXP	3	111260926	111384597	64843229	53.3	61.4	0.88	193
N:GEXP:C16orf54:chr16:29753786:29757340:-:283897	C16orf54	GEXP	16	29753786	29757340	N:GEXP:CD96:chr3:111260926:111384597:+:10225	CD96	GEXP	3	111260926	111384597	500000000	53.1	61.2	0.87	193
N:GEXP:CD96:chr3:111260926:111384597:+:10225	CD96	GEXP	3	111260926	111384597	N:GEXP:SLA2:chr20:35240924:35274619:-:84174	SLA2	GEXP	20	35240924	35274619	500000000	53	61.1	0.87	193
N:GEXP:CD96:chr3:111260926:111384597:+:10225	CD96	GEXP	3	111260926	111384597	N:GEXP:GBP5:chr1:89724634:89738544:-:115362	GBP5	GEXP	1	89724634	89738544	500000000	52.1	60.2	0.87	193
N:GEXP:CD96:chr3:111260926:111384597:+:10225	CD96	GEXP	3	111260926	111384597	N:GEXP:SLAMF1:chr1:160579891:160617081:-:6504	SLAMF1	GEXP	1	160579891	160617081	500000000	51.7	59.8	0.87	193
N:GEXP:ACAP1:chr17:7239848:7254793:+:9744	ACAP1	GEXP	17	7239848	7254793	N:GEXP:CD96:chr3:111260926:111384597:+:10225	CD96	GEXP	3	111260926	111384597	500000000	51.6	59.7	0.87	193
N:GEXP:CD6:chr11:60739113:60787848:+:923	CD6	GEXP	11	60739113	60787848	N:GEXP:CD96:chr3:111260926:111384597:+:10225	CD96	GEXP	3	111260926	111384597	500000000	51.4	59.5	0.87	193
N:GEXP:CD48:chr1:160648536:160681585:-:962	CD48	GEXP	1	160648536	160681585	N:GEXP:CD96:chr3:111260926:111384597:+:10225	CD96	GEXP	3	111260926	111384597	500000000	50.9	59	0.87	193
N:GEXP:CD96:chr3:111260926:111384597:+:10225	CD96	GEXP	3	111260926	111384597	N:GEXP:THEMIS:chr6:128029339:128239776:-:387357	THEMIS	GEXP	6	128029339	128239776	500000000	50.7	58.8	0.87	193
N:GEXP:CD96:chr3:111260926:111384597:+:10225	CD96	GEXP	3	111260926	111384597	N:GEXP:SASH3:chrX:128913892:128929176:+:54440	SASH3	GEXP	X	128913892	128929176	500000000	50.4	58.5	0.87	193
N:GEXP:CD96:chr3:111260926:111384597:+:10225	CD96	GEXP	3	111260926	111384597	N:GEXP:PYHIN1:chr1:158901337:158946849:+:149628	PYHIN1	GEXP	1	158901337	158946849	500000000	50.1	58.2	0.86	193
N:GEXP:CD96:chr3:111260926:111384597:+:10225	CD96	GEXP	3	111260926	111384597	N:GEXP:TRAT1:chr3:108541631:108573714:+:50852	TRAT1	GEXP	3	108541631	108573714	2687212	49.7	57.8	0.86	193
N:GEXP:CD8A:chr2:87011728:87035519:-:925	CD8A	GEXP	2	87011728	87035519	N:GEXP:CD96:chr3:111260926:111384597:+:10225	CD96	GEXP	3	111260926	111384597	500000000	49.5	57.6	0.86	193
N:GEXP:CD96:chr3:111260926:111384597:+:10225	CD96	GEXP	3	111260926	111384597	N:GEXP:GPR171:chr3:150915619:150920988:-:29909	GPR171	GEXP	3	150915619	150920988	39531022	49.4	57.5	0.86	193
N:GEXP:CD96:chr3:111260926:111384597:+:10225	CD96	GEXP	3	111260926	111384597	N:GEXP:RASGRP1:chr15:38780302:38857007:-:10125	RASGRP1	GEXP	15	38780302	38857007	500000000	49.2	57.3	0.86	193
N:GEXP:CD96:chr3:111260926:111384597:+:10225	CD96	GEXP	3	111260926	111384597	N:GEXP:GZMK:chr5:54320107:54329960:+:3003	GZMK	GEXP	5	54320107	54329960	500000000	49.2	57.3	0.86	193
N:GEXP:CD69:chr12:9905082:9913497:-:969	CD69	GEXP	12	9905082	9913497	N:GEXP:CD96:chr3:111260926:111384597:+:10225	CD96	GEXP	3	111260926	111384597	500000000	48.9	57	0.86	193
N:GEXP:CD96:chr3:111260926:111384597:+:10225	CD96	GEXP	3	111260926	111384597	N:GEXP:CYTIP:chr2:158271131:158345473:-:9595	CYTIP	GEXP	2	158271131	158345473	500000000	48.3	56.4	0.86	193
N:GEXP:CD96:chr3:111260926:111384597:+:10225	CD96	GEXP	3	111260926	111384597	N:GEXP:RUNX3:chr1:25226002:25291612:-:864	RUNX3	GEXP	1	25226002	25291612	500000000	47.9	56	0.86	193
N:GEXP:CD96:chr3:111260926:111384597:+:10225	CD96	GEXP	3	111260926	111384597	N:GEXP:ZNF831:chr20:57766075:57834167:+:128611	ZNF831	GEXP	20	57766075	57834167	500000000	47.9	56	0.86	193
N:GEXP:CD96:chr3:111260926:111384597:+:10225	CD96	GEXP	3	111260926	111384597	N:GEXP:SPN:chr16:29674300:29681823:+:6693	SPN	GEXP	16	29674300	29681823	500000000	47.6	55.7	0.86	193
N:GEXP:BIN2:chr12:51674822:51718452:-:51411	BIN2	GEXP	12	51674822	51718452	N:GEXP:CD96:chr3:111260926:111384597:+:10225	CD96	GEXP	3	111260926	111384597	500000000	47.5	55.6	0.85	193
N:GEXP:CD96:chr3:111260926:111384597:+:10225	CD96	GEXP	3	111260926	111384597	N:GEXP:UBASH3A:chr21:43823971:43867790:+:53347	UBASH3A	GEXP	21	43823971	43867790	500000000	46.2	54.3	0.85	193
N:GEXP:CD96:chr3:111260926:111384597:+:10225	CD96	GEXP	3	111260926	111384597	N:GEXP:PTPN7:chr1:202116141:202130716:-:5778	PTPN7	GEXP	1	202116141	202130716	500000000	46.1	54.2	0.85	193
N:GEXP:CD96:chr3:111260926:111384597:+:10225	CD96	GEXP	3	111260926	111384597	N:METH:FAM129A:chr1:184761873:::cg07234097_3pUTR	FAM129A (3pUTR) cg07234097	METH	1	184761873		500000000	44.8	53.3	0.85	193
N:GEXP:CD247:chr1:167399877:167487847:-:919	CD247	GEXP	1	167399877	167487847	N:GEXP:CD96:chr3:111260926:111384597:+:10225	CD96	GEXP	3	111260926	111384597	500000000	45.2	53.3	0.85	193
N:GEXP:CD96:chr3:111260926:111384597:+:10225	CD96	GEXP	3	111260926	111384597	N:GEXP:TIGIT:chr3:114012154:114029135:+:201633	TIGIT	GEXP	3	114012154	114029135	2627557	44.8	52.9	0.84	193
N:GEXP:CD96:chr3:111260926:111384597:+:10225	CD96	GEXP	3	111260926	111384597	N:GEXP:TMC8:chr17:76126859:76139049:+:147138	TMC8	GEXP	17	76126859	76139049	500000000	44.8	52.9	0.84	193
N:GEXP:ARHGAP9:chr12:57866038:57882597:-:64333	ARHGAP9	GEXP	12	57866038	57882597	N:GEXP:CD96:chr3:111260926:111384597:+:10225	CD96	GEXP	3	111260926	111384597	500000000	44.7	52.8	0.84	193
N:GEXP:CD96:chr3:111260926:111384597:+:10225	CD96	GEXP	3	111260926	111384597	N:GEXP:IL2RB:chr22:37521880:37545962:-:3560	IL2RB	GEXP	22	37521880	37545962	500000000	44.6	52.7	0.84	193
N:GEXP:CD96:chr3:111260926:111384597:+:10225	CD96	GEXP	3	111260926	111384597	N:GEXP:CORO1A:chr16:30194731:30200575:+:11151	CORO1A	GEXP	16	30194731	30200575	500000000	44.4	52.6	0.84	193
N:GEXP:CD96:chr3:111260926:111384597:+:10225	CD96	GEXP	3	111260926	111384597	N:GEXP:SIT1:chr9:35649297:35650947:-:27240	SIT1	GEXP	9	35649297	35650947	500000000	43.8	52	0.84	193
N:GEXP:CD96:chr3:111260926:111384597:+:10225	CD96	GEXP	3	111260926	111384597	N:GEXP:PTGER2:chr14:52781016:52795322:+:5732	PTGER2	GEXP	14	52781016	52795322	500000000	43.5	51.6	0.84	193
N:GEXP:CD96:chr3:111260926:111384597:+:10225	CD96	GEXP	3	111260926	111384597	N:METH:CCDC88B:chr11:64122743:::cg15296767_Body_NShelf	CCDC88B (Body, NShelf) cg15296767	METH	11	64122743		500000000	43.1	51.5	0.84	192
N:GEXP:CD96:chr3:111260926:111384597:+:10225	CD96	GEXP	3	111260926	111384597	N:GEXP:PTPN22:chr1:114356433:114414375:-:26191	PTPN22	GEXP	1	114356433	114414375	500000000	43.2	51.3	0.84	193
N:GEXP:ARHGAP30:chr1:161016732:161039760:-:257106	ARHGAP30	GEXP	1	161016732	161039760	N:GEXP:CD96:chr3:111260926:111384597:+:10225	CD96	GEXP	3	111260926	111384597	500000000	43.2	51.3	0.84	193
N:GEXP:CD3G:chr11:118215059:118224497:+:917	CD3G	GEXP	11	118215059	118224497	N:GEXP:CD96:chr3:111260926:111384597:+:10225	CD96	GEXP	3	111260926	111384597	500000000	43	51.1	0.84	193
N:GEXP:CD96:chr3:111260926:111384597:+:10225	CD96	GEXP	3	111260926	111384597	N:GEXP:CELF2:chr10:11047259:11378672:+:10659	CELF2	GEXP	10	11047259	11378672	500000000	42.7	50.8	0.84	193
N:GEXP:CD96:chr3:111260926:111384597:+:10225	CD96	GEXP	3	111260926	111384597	N:GEXP:PTPRC:chr1:198608137:198726545:+:5788	PTPRC	GEXP	1	198608137	198726545	500000000	42.4	50.6	0.83	193
N:GEXP:CD96:chr3:111260926:111384597:+:10225	CD96	GEXP	3	111260926	111384597	N:GEXP:GZMA:chr5:54398474:54406080:+:3001	GZMA	GEXP	5	54398474	54406080	500000000	42.4	50.5	0.83	193
N:GEXP:CD96:chr3:111260926:111384597:+:10225	CD96	GEXP	3	111260926	111384597	N:GEXP:EVI2B:chr17:29630788:29641130:-:2124	EVI2B	GEXP	17	29630788	29641130	500000000	42.4	50.5	0.83	193
N:GEXP:CD96:chr3:111260926:111384597:+:10225	CD96	GEXP	3	111260926	111384597	N:GEXP:PRKCQ:chr10:6469105:6622254:-:5588	PRKCQ	GEXP	10	6469105	6622254	500000000	42.1	50.3	0.83	193
N:GEXP:CD27:chr12:6554051:6560884:+:939	CD27	GEXP	12	6554051	6560884	N:GEXP:CD96:chr3:111260926:111384597:+:10225	CD96	GEXP	3	111260926	111384597	500000000	42.2	50.3	0.83	193
N:GEXP:CD96:chr3:111260926:111384597:+:10225	CD96	GEXP	3	111260926	111384597	N:METH:BZRAP1:chr17:56402029:::cg04611801_Body_Island	BZRAP1 (Body, Island) cg04611801	METH	17	56402029		500000000	41.7	50.2	0.83	193
N:GEXP:CD96:chr3:111260926:111384597:+:10225	CD96	GEXP	3	111260926	111384597	N:GEXP:KLRK1:chr12:10524952:10562745:-:22914	KLRK1	GEXP	12	10524952	10562745	500000000	41.7	49.8	0.83	193
N:GEXP:CD96:chr3:111260926:111384597:+:10225	CD96	GEXP	3	111260926	111384597	N:GEXP:SLA:chr8:134048973:134115310:-:6503	SLA	GEXP	8	134048973	134115310	500000000	41.2	49.3	0.83	193
N:GEXP:CD96:chr3:111260926:111384597:+:10225	CD96	GEXP	3	111260926	111384597	N:GEXP:PSTPIP1:chr15:77287021:77329671:+:9051	PSTPIP1	GEXP	15	77287021	77329671	500000000	41	49.1	0.83	193
N:GEXP:CD96:chr3:111260926:111384597:+:10225	CD96	GEXP	3	111260926	111384597	N:GEXP:MAP4K1:chr19:39078281:39108643:-:11184	MAP4K1	GEXP	19	39078281	39108643	500000000	40.9	49.1	0.83	193
N:GEXP:CD96:chr3:111260926:111384597:+:10225	CD96	GEXP	3	111260926	111384597	N:GEXP:PIK3CD:chr1:9711790:9789172:+:5293	PIK3CD	GEXP	1	9711790	9789172	500000000	40.8	49	0.83	193
N:GEXP:CD96:chr3:111260926:111384597:+:10225	CD96	GEXP	3	111260926	111384597	N:GEXP:TESPA1:chr12:55343865:55378456:-:9840	TESPA1	GEXP	12	55343865	55378456	500000000	40.7	48.8	0.83	193
N:GEXP:CD96:chr3:111260926:111384597:+:10225	CD96	GEXP	3	111260926	111384597	N:GEXP:FYB:chr5:39105354:39270759:-:2533	FYB	GEXP	5	39105354	39270759	500000000	40.6	48.7	0.83	193
N:GEXP:CD53:chr1:111413821:111442558:+:963	CD53	GEXP	1	111413821	111442558	N:GEXP:CD96:chr3:111260926:111384597:+:10225	CD96	GEXP	3	111260926	111384597	500000000	40.5	48.6	0.83	193
N:GEXP:CD96:chr3:111260926:111384597:+:10225	CD96	GEXP	3	111260926	111384597	N:GEXP:SIRPG:chr20:1609798:1638425:-:55423	SIRPG	GEXP	20	1609798	1638425	500000000	40.2	48.4	0.82	193
N:GEXP:CD96:chr3:111260926:111384597:+:10225	CD96	GEXP	3	111260926	111384597	N:GEXP:ZAP70:chr2:98330031:98356323:+:7535	ZAP70	GEXP	2	98330031	98356323	500000000	40	48.1	0.82	193
N:GEXP:CD96:chr3:111260926:111384597:+:10225	CD96	GEXP	3	111260926	111384597	N:GEXP:MYO1G:chr7:45002260:45018704:-:64005	MYO1G	GEXP	7	45002260	45018704	500000000	40	48.1	0.82	193
N:GEXP:CD96:chr3:111260926:111384597:+:10225	CD96	GEXP	3	111260926	111384597	N:GEXP:NLRC3:chr16:3589036:3627392:-:197358	NLRC3	GEXP	16	3589036	3627392	500000000	39.7	47.8	0.82	193
N:GEXP:CD96:chr3:111260926:111384597:+:10225	CD96	GEXP	3	111260926	111384597	N:GEXP:SAMD3:chr6:130465461:130686570:-:154075	SAMD3	GEXP	6	130465461	130686570	500000000	39.3	47.5	0.82	193
N:GEXP:CD96:chr3:111260926:111384597:+:10225	CD96	GEXP	3	111260926	111384597	N:GEXP:LY9:chr1:160765928:160798045:+:4063	LY9	GEXP	1	160765928	160798045	500000000	39.4	47.5	0.82	193
N:GEXP:CD96:chr3:111260926:111384597:+:10225	CD96	GEXP	3	111260926	111384597	N:GEXP:P2RY10:chrX:78200829:78217438:+:27334	P2RY10	GEXP	X	78200829	78217438	500000000	39.1	47.3	0.82	193
N:GEXP:CD96:chr3:111260926:111384597:+:10225	CD96	GEXP	3	111260926	111384597	N:GEXP:GPSM3:chr6:32158543:32163300:-:63940	GPSM3	GEXP	6	32158543	32163300	500000000	39.1	47.2	0.82	193
N:GEXP:CCL5:chr17:34198496:34207377:-:6352	CCL5	GEXP	17	34198496	34207377	N:GEXP:CD96:chr3:111260926:111384597:+:10225	CD96	GEXP	3	111260926	111384597	500000000	39	47.1	0.82	193
N:GEXP:CD96:chr3:111260926:111384597:+:10225	CD96	GEXP	3	111260926	111384597	N:GEXP:EMB:chr5:49692031:49737234:-:133418	EMB	GEXP	5	49692031	49737234	500000000	38.8	47	0.82	193
N:GEXP:CD96:chr3:111260926:111384597:+:10225	CD96	GEXP	3	111260926	111384597	N:GEXP:DOCK2:chr5:169064251:169510386:+:1794	DOCK2	GEXP	5	169064251	169510386	500000000	38.8	46.9	0.82	193
N:GEXP:CD96:chr3:111260926:111384597:+:10225	CD96	GEXP	3	111260926	111384597	N:METH:CORO1B:chr11:67206308:::cg12044599_Body_SShelf	CORO1B (Body, SShelf) cg12044599	METH	11	67206308		500000000	38.2	46.7	-0.82	193
N:GEXP:CD96:chr3:111260926:111384597:+:10225	CD96	GEXP	3	111260926	111384597	N:GEXP:SAMSN1:chr21:15857549:15955723:-:64092	SAMSN1	GEXP	21	15857549	15955723	500000000	38.5	46.6	0.82	193
N:GEXP:CD96:chr3:111260926:111384597:+:10225	CD96	GEXP	3	111260926	111384597	N:GEXP:LCP2:chr5:169675088:169724822:-:3937	LCP2	GEXP	5	169675088	169724822	500000000	38	46.1	0.81	193
N:GEXP:CD96:chr3:111260926:111384597:+:10225	CD96	GEXP	3	111260926	111384597	N:GEXP:SELPLG:chr12:109015680:109027670:-:6404	SELPLG	GEXP	12	109015680	109027670	500000000	37.8	45.9	0.81	193
N:GEXP:CD96:chr3:111260926:111384597:+:10225	CD96	GEXP	3	111260926	111384597	N:GEXP:TRAF3IP3:chr1:209929394:209955668:+:80342	TRAF3IP3	GEXP	1	209929394	209955668	500000000	37.7	45.8	0.81	193
N:GEXP:BTLA:chr3:112182813:112218408:-:151888	BTLA	GEXP	3	112182813	112218408	N:GEXP:CD96:chr3:111260926:111384597:+:10225	CD96	GEXP	3	111260926	111384597	798216	37.7	45.8	0.81	193
N:GEXP:CD96:chr3:111260926:111384597:+:10225	CD96	GEXP	3	111260926	111384597	N:METH:BCL2L2:chr14:23775787:::cg12917475_TSS1500_SShelf	BCL2L2 (TSS1500, SShelf) cg12917475	METH	14	23775787		500000000	37.3	45.7	0.81	193
N:GEXP:CD96:chr3:111260926:111384597:+:10225	CD96	GEXP	3	111260926	111384597	N:GEXP:TAGAP:chr6:159456027:159466184:-:117289	TAGAP	GEXP	6	159456027	159466184	500000000	37.6	45.7	0.81	193
N:GEXP:CD96:chr3:111260926:111384597:+:10225	CD96	GEXP	3	111260926	111384597	N:GEXP:CST7:chr20:24929866:24940564:+:8530	CST7	GEXP	20	24929866	24940564	500000000	37.6	45.7	0.81	193
N:GEXP:ARHGAP25:chr2:68906746:69053957:+:9938	ARHGAP25	GEXP	2	68906746	69053957	N:GEXP:CD96:chr3:111260926:111384597:+:10225	CD96	GEXP	3	111260926	111384597	500000000	37.4	45.5	0.81	193
N:GEXP:CD96:chr3:111260926:111384597:+:10225	CD96	GEXP	3	111260926	111384597	N:METH:CXCR6:chr3:45984838:::cg08450017_TSS200	CXCR6 (TSS200) cg08450017	METH	3	45984838		65276088	36.7	45.2	-0.81	193
N:GEXP:CD96:chr3:111260926:111384597:+:10225	CD96	GEXP	3	111260926	111384597	N:GEXP:IL21R:chr16:27413483:27463363:+:50615	IL21R	GEXP	16	27413483	27463363	500000000	37.1	45.2	0.81	193
N:GEXP:CD96:chr3:111260926:111384597:+:10225	CD96	GEXP	3	111260926	111384597	N:GEXP:SLAMF7:chr1:160709077:160724601:+:57823	SLAMF7	GEXP	1	160709077	160724601	500000000	36.9	45	0.81	193
N:GEXP:CD96:chr3:111260926:111384597:+:10225	CD96	GEXP	3	111260926	111384597	N:GEXP:EVI2A:chr17:29643428:29648767:-:2123	EVI2A	GEXP	17	29643428	29648767	500000000	36.8	45	0.81	193
N:GEXP:CD96:chr3:111260926:111384597:+:10225	CD96	GEXP	3	111260926	111384597	N:GEXP:PRKCB:chr16:23847300:24231932:+:5579	PRKCB	GEXP	16	23847300	24231932	500000000	36.5	44.6	0.81	193
N:GEXP:CD96:chr3:111260926:111384597:+:10225	CD96	GEXP	3	111260926	111384597	N:GEXP:RAC2:chr22:37621310:37640305:-:5880	RAC2	GEXP	22	37621310	37640305	500000000	36.3	44.5	0.81	193
N:GEXP:CD96:chr3:111260926:111384597:+:10225	CD96	GEXP	3	111260926	111384597	N:GEXP:DAPP1:chr4:100737981:100791346:+:27071	DAPP1	GEXP	4	100737981	100791346	500000000	36.3	44.4	0.8	193
N:GEXP:CD96:chr3:111260926:111384597:+:10225	CD96	GEXP	3	111260926	111384597	N:GEXP:ZBP1:chr20:56178902:56195632:-:81030	ZBP1	GEXP	20	56178902	56195632	500000000	36.2	44.3	0.8	193
N:GEXP:CD96:chr3:111260926:111384597:+:10225	CD96	GEXP	3	111260926	111384597	N:GEXP:INPP5D:chr2:233925036:234116549:+:3635	INPP5D	GEXP	2	233925036	234116549	500000000	36.1	44.3	0.8	193
N:GEXP:CD96:chr3:111260926:111384597:+:10225	CD96	GEXP	3	111260926	111384597	N:GEXP:NCKAP1L:chr12:54891495:54936899:+:3071	NCKAP1L	GEXP	12	54891495	54936899	500000000	35.9	44.1	0.8	193
N:GEXP:CD96:chr3:111260926:111384597:+:10225	CD96	GEXP	3	111260926	111384597	N:GEXP:PLCB2:chr15:40580098:40600174:-:5330	PLCB2	GEXP	15	40580098	40600174	500000000	35.8	43.9	0.8	193
N:GEXP:CD40LG:chrX:135730336:135742549:+:959	CD40LG	GEXP	X	135730336	135742549	N:GEXP:CD96:chr3:111260926:111384597:+:10225	CD96	GEXP	3	111260926	111384597	500000000	35.7	43.8	0.8	193
N:GEXP:CD96:chr3:111260926:111384597:+:10225	CD96	GEXP	3	111260926	111384597	N:GEXP:GPR65:chr14:88471468:88481155:+:8477	GPR65	GEXP	14	88471468	88481155	500000000	35.6	43.7	0.8	193
N:GEXP:CD96:chr3:111260926:111384597:+:10225	CD96	GEXP	3	111260926	111384597	N:GEXP:WIPF1:chr2:175424302:175547627:-:7456	WIPF1	GEXP	2	175424302	175547627	500000000	35.5	43.6	0.8	193
N:GEXP:CD96:chr3:111260926:111384597:+:10225	CD96	GEXP	3	111260926	111384597	N:GEXP:RHOH:chr4:40198527:40246281:+:399	RHOH	GEXP	4	40198527	40246281	500000000	35	43.2	0.8	193
N:GEXP:CD96:chr3:111260926:111384597:+:10225	CD96	GEXP	3	111260926	111384597	N:GEXP:HCLS1:chr3:121350246:121379791:-:3059	HCLS1	GEXP	3	121350246	121379791	9965649	35.1	43.2	0.8	193
N:GEXP:CD96:chr3:111260926:111384597:+:10225	CD96	GEXP	3	111260926	111384597	N:GEXP:RLTPR:chr16:67679030:67691472:+:146206	RLTPR	GEXP	16	67679030	67691472	500000000	34.9	43.1	0.8	193
N:GEXP:CD96:chr3:111260926:111384597:+:10225	CD96	GEXP	3	111260926	111384597	N:METH:AP2A1:chr19:50269083:::cg07377519_TSS1500_NShore	AP2A1 (TSS1500, NShore) cg07377519	METH	19	50269083		500000000	34.5	43	0.8	193
N:GEXP:CD96:chr3:111260926:111384597:+:10225	CD96	GEXP	3	111260926	111384597	N:METH:LAX1:chr1:203738799:::cg02573357_Body	LAX1 (Body) cg02573357	METH	1	203738799		500000000	34.4	42.9	0.8	193
N:GEXP:CD96:chr3:111260926:111384597:+:10225	CD96	GEXP	3	111260926	111384597	N:GEXP:IL12RB1:chr19:18170371:18209626:-:3594	IL12RB1	GEXP	19	18170371	18209626	500000000	34.8	42.9	0.8	193
N:GEXP:CD96:chr3:111260926:111384597:+:10225	CD96	GEXP	3	111260926	111384597	N:GEXP:EOMES:chr3:27757886:27764206:-:8320	EOMES	GEXP	3	27757886	27764206	83496720	34.8	42.9	0.8	193
N:GEXP:CD96:chr3:111260926:111384597:+:10225	CD96	GEXP	3	111260926	111384597	N:GEXP:CXCR3:chrX:70835766:70838367:-:2833	CXCR3	GEXP	X	70835766	70838367	500000000	34.6	42.7	0.8	193
N:GEXP:BCL11B:chr14:99635625:99737822:-:64919	BCL11B	GEXP	14	99635625	99737822	N:GEXP:CD96:chr3:111260926:111384597:+:10225	CD96	GEXP	3	111260926	111384597	500000000	34.5	42.6	0.8	193
N:GEXP:CD52:chr1:26644411:26647014:+:1043	CD52	GEXP	1	26644411	26647014	N:GEXP:CD96:chr3:111260926:111384597:+:10225	CD96	GEXP	3	111260926	111384597	500000000	34.3	42.5	0.79	193
N:GEXP:CD96:chr3:111260926:111384597:+:10225	CD96	GEXP	3	111260926	111384597	N:METH:HIVEP3:chr1:41981860:::cg19637387_Body_Island	HIVEP3 (Body, Island) cg19637387	METH	1	41981860		500000000	33.8	42.3	0.79	193
N:GEXP:CD96:chr3:111260926:111384597:+:10225	CD96	GEXP	3	111260926	111384597	N:GEXP:PTPRCAP:chr11:67202981:67205153:-:5790	PTPRCAP	GEXP	11	67202981	67205153	500000000	34.2	42.3	0.79	193
N:GEXP:CD8B:chr2:87042460:87089047:-:926	CD8B	GEXP	2	87042460	87089047	N:GEXP:CD96:chr3:111260926:111384597:+:10225	CD96	GEXP	3	111260926	111384597	500000000	34.2	42.3	0.79	193
N:GEXP:CD37:chr19:49838428:49843861:+:951	CD37	GEXP	19	49838428	49843861	N:GEXP:CD96:chr3:111260926:111384597:+:10225	CD96	GEXP	3	111260926	111384597	500000000	33.9	42.1	0.79	193
N:GEXP:CD96:chr3:111260926:111384597:+:10225	CD96	GEXP	3	111260926	111384597	N:GEXP:IRF4:chr6:391739:411443:+:3662	IRF4	GEXP	6	391739	411443	500000000	33.8	42	0.79	193
N:GEXP:CD96:chr3:111260926:111384597:+:10225	CD96	GEXP	3	111260926	111384597	N:GEXP:ICOS:chr2:204801471:204826298:+:29851	ICOS	GEXP	2	204801471	204826298	500000000	33.8	41.9	0.79	193
N:GEXP:CD96:chr3:111260926:111384597:+:10225	CD96	GEXP	3	111260926	111384597	N:METH:ITGB7:chr12:53591756:::cg23029655_Body_Island	ITGB7 (Body, Island) cg23029655	METH	12	53591756		500000000	33.3	41.8	0.79	193
N:GEXP:CD96:chr3:111260926:111384597:+:10225	CD96	GEXP	3	111260926	111384597	N:GEXP:LOC100233209:chr12:47602203:47610226:-:100233209	LOC100233209	GEXP	12	47602203	47610226	500000000	33.7	41.8	0.79	193
N:GEXP:CD96:chr3:111260926:111384597:+:10225	CD96	GEXP	3	111260926	111384597	N:MIRN:hsa-miR-150-5p:chr19:50004042:50004125:+:MIMAT0000451	hsa-miR-150-5p	MIRN	19	50004042	50004125	500000000	34.4	41.4	0.79	189
N:GEXP:CD96:chr3:111260926:111384597:+:10225	CD96	GEXP	3	111260926	111384597	N:GEXP:PARVG:chr22:44568836:44603035:+:64098	PARVG	GEXP	22	44568836	44603035	500000000	33.2	41.3	0.79	193
N:GEXP:CD96:chr3:111260926:111384597:+:10225	CD96	GEXP	3	111260926	111384597	N:GEXP:GPR132:chr14:105515737:105531754:-:29933	GPR132	GEXP	14	105515737	105531754	500000000	33.1	41.2	0.79	193
N:GEXP:CD96:chr3:111260926:111384597:+:10225	CD96	GEXP	3	111260926	111384597	N:METH:CRB3:chr19:6464563:::cg01216308_5pUTR_Island	CRB3 (5pUTR, Island) cg01216308	METH	19	6464563		500000000	32.7	41.2	0.79	193
N:GEXP:CD96:chr3:111260926:111384597:+:10225	CD96	GEXP	3	111260926	111384597	N:METH:17p11.2:chr17:16311838:::cg12065777_SShore	17p11.2 (SShore) cg12065777	METH	17	16311838		500000000	32.5	40.9	0.79	193
N:GEXP:CD96:chr3:111260926:111384597:+:10225	CD96	GEXP	3	111260926	111384597	N:GEXP:DEF6:chr6:35265595:35289548:+:50619	DEF6	GEXP	6	35265595	35289548	500000000	32.8	40.9	0.79	193
N:GEXP:CD96:chr3:111260926:111384597:+:10225	CD96	GEXP	3	111260926	111384597	N:GEXP:IL16:chr15:81475093:81605104:+:3603	IL16	GEXP	15	81475093	81605104	500000000	32.5	40.6	0.78	193
N:GEXP:CD96:chr3:111260926:111384597:+:10225	CD96	GEXP	3	111260926	111384597	N:GEXP:TLR8:chrX:12924739:12941288:+:51311	TLR8	GEXP	X	12924739	12941288	500000000	32.4	40.5	0.78	193
N:GEXP:CD96:chr3:111260926:111384597:+:10225	CD96	GEXP	3	111260926	111384597	N:GEXP:IL2RG:chrX:70327254:70331481:-:3561	IL2RG	GEXP	X	70327254	70331481	500000000	32.2	40.3	0.78	193
N:GEXP:CD96:chr3:111260926:111384597:+:10225	CD96	GEXP	3	111260926	111384597	N:GEXP:PIK3R5:chr17:8782233:8869029:-:23533	PIK3R5	GEXP	17	8782233	8869029	500000000	32.1	40.2	0.78	193
N:GEXP:CD96:chr3:111260926:111384597:+:10225	CD96	GEXP	3	111260926	111384597	N:GEXP:FAM26F:chr6:116782556:116784934:+:441168	FAM26F	GEXP	6	116782556	116784934	500000000	32.1	40.2	0.78	193
N:GEXP:CD96:chr3:111260926:111384597:+:10225	CD96	GEXP	3	111260926	111384597	N:GEXP:PLA2G2D:chr1:20438434:20446008:-:26279	PLA2G2D	GEXP	1	20438434	20446008	500000000	31.9	40.1	0.78	193
N:GEXP:CARD11:chr7:2945710:3083509:-:84433	CARD11	GEXP	7	2945710	3083509	N:GEXP:CD96:chr3:111260926:111384597:+:10225	CD96	GEXP	3	111260926	111384597	500000000	32	40.1	0.78	193
N:GEXP:CD96:chr3:111260926:111384597:+:10225	CD96	GEXP	3	111260926	111384597	N:METH:RARRES1:chr3:158450550:::cg18349298_TSS1500_Island	RARRES1 (TSS1500, Island) cg18349298	METH	3	158450550		47065953	31.5	40	0.78	193
N:GEXP:CD96:chr3:111260926:111384597:+:10225	CD96	GEXP	3	111260926	111384597	N:METH:LOC338799:chr12:122235169:::cg09148852_Body_Island	LOC338799 (Body, Island) cg09148852	METH	12	122235169		500000000	31.5	40	0.78	193
N:GEXP:CD96:chr3:111260926:111384597:+:10225	CD96	GEXP	3	111260926	111384597	N:GEXP:SLAMF8:chr1:159796479:159807282:+:56833	SLAMF8	GEXP	1	159796479	159807282	500000000	31.8	40	0.78	193
N:GEXP:CD96:chr3:111260926:111384597:+:10225	CD96	GEXP	3	111260926	111384597	N:GEXP:VAV1:chr19:6772722:6857371:+:7409	VAV1	GEXP	19	6772722	6857371	500000000	31.7	39.9	0.78	193
N:GEXP:CD96:chr3:111260926:111384597:+:10225	CD96	GEXP	3	111260926	111384597	N:GEXP:GPR18:chr13:99906967:99910840:-:2841	GPR18	GEXP	13	99906967	99910840	500000000	31.7	39.8	0.78	193
N:GEXP:CD96:chr3:111260926:111384597:+:10225	CD96	GEXP	3	111260926	111384597	N:GEXP:MYO1F:chr19:8585674:8642331:-:4542	MYO1F	GEXP	19	8585674	8642331	500000000	31.4	39.5	0.78	193
N:GEXP:CD96:chr3:111260926:111384597:+:10225	CD96	GEXP	3	111260926	111384597	N:GEXP:KLRB1:chr12:9747870:9760497:-:3820	KLRB1	GEXP	12	9747870	9760497	500000000	31.3	39.5	0.78	193
N:GEXP:CD96:chr3:111260926:111384597:+:10225	CD96	GEXP	3	111260926	111384597	N:GEXP:S1PR4:chr19:3178736:3180330:+:8698	S1PR4	GEXP	19	3178736	3180330	500000000	31.2	39.3	0.78	193
N:GEXP:CD96:chr3:111260926:111384597:+:10225	CD96	GEXP	3	111260926	111384597	N:GEXP:PDCD1:chr2:242792033:242801058:-:5133	PDCD1	GEXP	2	242792033	242801058	500000000	31.1	39.2	0.78	193
N:GEXP:CD226:chr18:67530193:67624232:-:10666	CD226	GEXP	18	67530193	67624232	N:GEXP:CD96:chr3:111260926:111384597:+:10225	CD96	GEXP	3	111260926	111384597	500000000	31.1	39.2	0.77	193
N:GEXP:CD200R1:chr3:112641532:112693937:-:131450	CD200R1	GEXP	3	112641532	112693937	N:GEXP:CD96:chr3:111260926:111384597:+:10225	CD96	GEXP	3	111260926	111384597	1256935	30.9	39	0.77	193
N:GEXP:CD96:chr3:111260926:111384597:+:10225	CD96	GEXP	3	111260926	111384597	N:GEXP:IL7R:chr5:35856991:35876923:+:3575	IL7R	GEXP	5	35856991	35876923	500000000	30.7	38.9	0.77	193
N:GEXP:CD96:chr3:111260926:111384597:+:10225	CD96	GEXP	3	111260926	111384597	N:METH:2p11.2:chr2:85648512:::cg16256243_SShelf	2p11.2 (SShelf) cg16256243	METH	2	85648512		500000000	30.2	38.7	0.77	193
N:GEXP:AIM2:chr1:159032275:159046647:-:9447	AIM2	GEXP	1	159032275	159046647	N:GEXP:CD96:chr3:111260926:111384597:+:10225	CD96	GEXP	3	111260926	111384597	500000000	30.6	38.7	0.77	193
N:GEXP:CD96:chr3:111260926:111384597:+:10225	CD96	GEXP	3	111260926	111384597	N:GEXP:FERMT3:chr11:63974152:63991363:+:83706	FERMT3	GEXP	11	63974152	63991363	500000000	30.4	38.5	0.77	193
N:GEXP:ARHGDIB:chr12:15094950:15114562:-:397	ARHGDIB	GEXP	12	15094950	15114562	N:GEXP:CD96:chr3:111260926:111384597:+:10225	CD96	GEXP	3	111260926	111384597	500000000	30.4	38.5	0.77	193
N:GEXP:CD96:chr3:111260926:111384597:+:10225	CD96	GEXP	3	111260926	111384597	N:GEXP:FAM78A:chr9:134133465:134151906:-:286336	FAM78A	GEXP	9	134133465	134151906	500000000	30.3	38.4	0.77	193
N:GEXP:CD96:chr3:111260926:111384597:+:10225	CD96	GEXP	3	111260926	111384597	N:GEXP:CRTAM:chr11:122709255:122743347:+:56253	CRTAM	GEXP	11	122709255	122743347	500000000	30.1	38.3	0.77	193
N:GEXP:CD96:chr3:111260926:111384597:+:10225	CD96	GEXP	3	111260926	111384597	N:METH:IFITM3:chr11:320940:::cg06046490_TSS200_SShore	IFITM3 (TSS200, SShore) cg06046490	METH	11	320940		500000000	29.7	38.2	0.77	193
N:GEXP:CD96:chr3:111260926:111384597:+:10225	CD96	GEXP	3	111260926	111384597	N:METH:3q21.2:chr3:124782069:::cg27280037	3q21.2 cg27280037	METH	3	124782069		13397472	29.7	38.2	0.77	193
N:GEXP:CD96:chr3:111260926:111384597:+:10225	CD96	GEXP	3	111260926	111384597	N:GEXP:CTSW:chr11:65647284:65651212:+:1521	CTSW	GEXP	11	65647284	65651212	500000000	30.1	38.2	0.77	193
N:GEXP:CD96:chr3:111260926:111384597:+:10225	CD96	GEXP	3	111260926	111384597	N:GEXP:GPR174:chrX:78426469:78427726:+:84636	GPR174	GEXP	X	78426469	78427726	500000000	30	38.1	0.77	193
N:GEXP:CD96:chr3:111260926:111384597:+:10225	CD96	GEXP	3	111260926	111384597	N:METH:IQGAP3:chr1:156542103:::cg12262564_Body_Island	IQGAP3 (Body, Island) cg12262564	METH	1	156542103		500000000	29.6	38.1	0.77	193
N:GEXP:C1orf38:chr1:28199055:28213193:+:9473	C1orf38	GEXP	1	28199055	28213193	N:GEXP:CD96:chr3:111260926:111384597:+:10225	CD96	GEXP	3	111260926	111384597	500000000	30	38.1	0.77	193
N:GEXP:CD96:chr3:111260926:111384597:+:10225	CD96	GEXP	3	111260926	111384597	N:MIRN:hsa-miR-142-5p:chr17:56408593:56408679:+:MIMAT0000433	hsa-miR-142-5p	MIRN	17	56408593	56408679	500000000	30.7	37.8	0.77	189
N:GEXP:CD96:chr3:111260926:111384597:+:10225	CD96	GEXP	3	111260926	111384597	N:GEXP:GPR68:chr14:91698876:91720224:-:8111	GPR68	GEXP	14	91698876	91720224	500000000	29.6	37.8	0.77	193
N:GEXP:CD96:chr3:111260926:111384597:+:10225	CD96	GEXP	3	111260926	111384597	N:METH:TSPAN1:chr1:46649132:::cg25369262_Body	TSPAN1 (Body) cg25369262	METH	1	46649132		500000000	29.3	37.7	0.77	193
N:GEXP:CD96:chr3:111260926:111384597:+:10225	CD96	GEXP	3	111260926	111384597	N:GEXP:TBX21:chr17:45810610:45823485:+:30009	TBX21	GEXP	17	45810610	45823485	500000000	29.6	37.7	0.77	193
N:GEXP:CD96:chr3:111260926:111384597:+:10225	CD96	GEXP	3	111260926	111384597	N:METH:TNFSF13:chr17:7461638:::cg23161218_5pUTR_NShelf	TNFSF13 (5pUTR, NShelf) cg23161218	METH	17	7461638		500000000	29.1	37.6	0.76	193
N:GEXP:CD96:chr3:111260926:111384597:+:10225	CD96	GEXP	3	111260926	111384597	N:GEXP:RASAL3:chr19:15562436:15575382:-:64926	RASAL3	GEXP	19	15562436	15575382	500000000	29.5	37.6	0.76	193
N:GEXP:CD96:chr3:111260926:111384597:+:10225	CD96	GEXP	3	111260926	111384597	N:GEXP:LTA:chr6:31539876:31542098:+:4049	LTA	GEXP	6	31539876	31542098	500000000	29.5	37.6	0.76	193
N:GEXP:CCR2:chr3:46395235:46402413:+:729230	CCR2	GEXP	3	46395235	46402413	N:GEXP:CD96:chr3:111260926:111384597:+:10225	CD96	GEXP	3	111260926	111384597	64858513	29.4	37.6	0.76	193
N:GEXP:ASB2:chr14:94400499:94443076:-:51676	ASB2	GEXP	14	94400499	94443076	N:GEXP:CD96:chr3:111260926:111384597:+:10225	CD96	GEXP	3	111260926	111384597	500000000	29.5	37.6	0.76	193
N:GEXP:CD96:chr3:111260926:111384597:+:10225	CD96	GEXP	3	111260926	111384597	N:METH:17q21.31:chr17:43093761:::cg10598582_NShelf	17q21.31 (NShelf) cg10598582	METH	17	43093761		500000000	29	37.5	0.76	193
N:GEXP:CD96:chr3:111260926:111384597:+:10225	CD96	GEXP	3	111260926	111384597	N:GEXP:MEI1:chr22:42095518:42195459:+:150365	MEI1	GEXP	22	42095518	42195459	500000000	29.2	37.4	0.76	193
N:GEXP:CD96:chr3:111260926:111384597:+:10225	CD96	GEXP	3	111260926	111384597	N:GEXP:HLA-DPA1:chr6:33032346:33048555:-:3113	HLA-DPA1	GEXP	6	33032346	33048555	500000000	29.2	37.4	0.76	193
N:GEXP:CD96:chr3:111260926:111384597:+:10225	CD96	GEXP	3	111260926	111384597	N:GEXP:MIR155HG:chr21:26934457:26947480:+:114614	MIR155HG	GEXP	21	26934457	26947480	500000000	29.3	37.4	0.76	193
N:GEXP:CD96:chr3:111260926:111384597:+:10225	CD96	GEXP	3	111260926	111384597	N:METH:TNS4:chr17:38655903:::cg27016929_5pUTR	TNS4 (5pUTR) cg27016929	METH	17	38655903		500000000	28.8	37.3	0.76	193
N:GEXP:CD96:chr3:111260926:111384597:+:10225	CD96	GEXP	3	111260926	111384597	N:METH:CDC42EP1:chr22:37956293:::cg03314604_TSS200_Island	CDC42EP1 (TSS200, Island) cg03314604	METH	22	37956293		500000000	28.7	37.1	0.76	193
N:GEXP:CD96:chr3:111260926:111384597:+:10225	CD96	GEXP	3	111260926	111384597	N:GEXP:KLHL6:chr3:183205319:183273499:-:89857	KLHL6	GEXP	3	183205319	183273499	71820722	29	37.1	0.76	193
N:GEXP:CD96:chr3:111260926:111384597:+:10225	CD96	GEXP	3	111260926	111384597	N:METH:SLC43A2:chr17:1477843:::cg10025200_3pUTR_NShore	SLC43A2 (3pUTR, NShore) cg10025200	METH	17	1477843		500000000	28.6	37.1	0.76	193
N:GEXP:CD96:chr3:111260926:111384597:+:10225	CD96	GEXP	3	111260926	111384597	N:METH:SMCR7L:chr22:39898040:::cg14162959_TSS1500_NShore	SMCR7L (TSS1500, NShore) cg14162959	METH	22	39898040		500000000	28.5	37	0.76	193
N:GEXP:CD96:chr3:111260926:111384597:+:10225	CD96	GEXP	3	111260926	111384597	N:GEXP:GAB3:chrX:153903527:153979858:-:139716	GAB3	GEXP	X	153903527	153979858	500000000	28.9	37	0.76	193
N:GEXP:CD96:chr3:111260926:111384597:+:10225	CD96	GEXP	3	111260926	111384597	N:GEXP:PDCD1LG2:chr9:5510545:5571282:+:80380	PDCD1LG2	GEXP	9	5510545	5571282	500000000	28.7	36.8	0.76	193
N:GEXP:CD96:chr3:111260926:111384597:+:10225	CD96	GEXP	3	111260926	111384597	N:SAMP:leukocyte_estimate:::::	leukocyte_estimate	SAMP				500000000	30.8	36.8	0.76	193
N:GEXP:CD96:chr3:111260926:111384597:+:10225	CD96	GEXP	3	111260926	111384597	N:MIRN:hsa-miR-155-5p:chr21:26946292:26946356:+:MIMAT0000646	hsa-miR-155-5p	MIRN	21	26946292	26946356	500000000	29.6	36.7	0.76	189
N:GEXP:CD96:chr3:111260926:111384597:+:10225	CD96	GEXP	3	111260926	111384597	N:METH:14q32.11:chr14:91695017:::cg13152690	14q32.11 cg13152690	METH	14	91695017		500000000	28.3	36.7	-0.76	193
N:GEXP:CD96:chr3:111260926:111384597:+:10225	CD96	GEXP	3	111260926	111384597	N:GEXP:DUSP2:chr2:96808908:96811179:-:1844	DUSP2	GEXP	2	96808908	96811179	500000000	28.4	36.5	0.76	193
N:GEXP:CD96:chr3:111260926:111384597:+:10225	CD96	GEXP	3	111260926	111384597	N:GEXP:COTL1:chr16:84599204:84651669:-:23406	COTL1	GEXP	16	84599204	84651669	500000000	28.4	36.5	0.76	193
N:GEXP:CD96:chr3:111260926:111384597:+:10225	CD96	GEXP	3	111260926	111384597	N:METH:NTNG2:chr9:135040296:::cg13409439_5pUTR_SShore	NTNG2 (5pUTR, SShore) cg13409439	METH	9	135040296		500000000	28	36.4	0.76	193
N:GEXP:CD96:chr3:111260926:111384597:+:10225	CD96	GEXP	3	111260926	111384597	N:GEXP:PTPLAD2:chr9:21003623:21031635:-:401494	PTPLAD2	GEXP	9	21003623	21031635	500000000	28.2	36.4	0.76	193
N:GEXP:CD96:chr3:111260926:111384597:+:10225	CD96	GEXP	3	111260926	111384597	N:GEXP:LILRB1:chr19:55128629:55149004:+:10859	LILRB1	GEXP	19	55128629	55149004	500000000	28.3	36.4	0.76	193
N:GEXP:CD96:chr3:111260926:111384597:+:10225	CD96	GEXP	3	111260926	111384597	N:GEXP:IL10RA:chr11:117857106:117872199:+:3587	IL10RA	GEXP	11	117857106	117872199	500000000	28.2	36.4	0.76	193
N:GEXP:CD86:chr3:121774209:121839988:+:942	CD86	GEXP	3	121774209	121839988	N:GEXP:CD96:chr3:111260926:111384597:+:10225	CD96	GEXP	3	111260926	111384597	10389612	28.2	36.3	0.76	193
N:GEXP:CD96:chr3:111260926:111384597:+:10225	CD96	GEXP	3	111260926	111384597	N:METH:AMICA1:chr11:118066105:::cg18468235_Body	AMICA1 (Body) cg18468235	METH	11	118066105		500000000	27.5	36	0.75	193
N:GEXP:CD96:chr3:111260926:111384597:+:10225	CD96	GEXP	3	111260926	111384597	N:GEXP:FASLG:chr1:172628185:172636012:+:356	FASLG	GEXP	1	172628185	172636012	500000000	27.9	36	0.75	193
N:GEXP:CD96:chr3:111260926:111384597:+:10225	CD96	GEXP	3	111260926	111384597	N:METH:CHN2:chr7:29233705:::cg23836542_TSS1500_Island	CHN2 (TSS1500, Island) cg23836542	METH	7	29233705		500000000	27.5	36	0.75	193
N:GEXP:CD96:chr3:111260926:111384597:+:10225	CD96	GEXP	3	111260926	111384597	N:METH:CDC42EP4:chr17:71306145:::cg01620611_5pUTR_NShore	CDC42EP4 (5pUTR, NShore) cg01620611	METH	17	71306145		500000000	27.4	35.9	0.75	193
N:GEXP:CD96:chr3:111260926:111384597:+:10225	CD96	GEXP	3	111260926	111384597	N:GEXP:PRDM1:chr6:106534195:106557814:+:639	PRDM1	GEXP	6	106534195	106557814	500000000	27.7	35.8	0.75	193
N:GEXP:CD96:chr3:111260926:111384597:+:10225	CD96	GEXP	3	111260926	111384597	N:GEXP:FGD2:chr6:36973423:36996845:+:221472	FGD2	GEXP	6	36973423	36996845	500000000	27.4	35.6	0.75	193
N:GEXP:CD96:chr3:111260926:111384597:+:10225	CD96	GEXP	3	111260926	111384597	N:MIRN:hsa-miR-142-3p:chr17:56408593:56408679:+:MIMAT0000434	hsa-miR-142-3p	MIRN	17	56408593	56408679	500000000	28.4	35.5	0.76	189
N:GEXP:CD96:chr3:111260926:111384597:+:10225	CD96	GEXP	3	111260926	111384597	N:GEXP:FGL2:chr7:76822688:76829150:-:10875	FGL2	GEXP	7	76822688	76829150	500000000	27.4	35.5	0.75	193
N:GEXP:CD96:chr3:111260926:111384597:+:10225	CD96	GEXP	3	111260926	111384597	N:GEXP:RCSD1:chr1:167599474:167675486:+:92241	RCSD1	GEXP	1	167599474	167675486	500000000	27.2	35.4	0.75	193
N:GEXP:CD96:chr3:111260926:111384597:+:10225	CD96	GEXP	3	111260926	111384597	N:GEXP:CSF2RB:chr22:37309675:37336479:+:1439	CSF2RB	GEXP	22	37309675	37336479	500000000	27.3	35.4	0.75	193
N:GEXP:CD96:chr3:111260926:111384597:+:10225	CD96	GEXP	3	111260926	111384597	N:GEXP:SPOCK2:chr10:73818792:73848790:-:9806	SPOCK2	GEXP	10	73818792	73848790	500000000	27.3	35.4	0.75	193
N:GEXP:CD96:chr3:111260926:111384597:+:10225	CD96	GEXP	3	111260926	111384597	N:METH:SYTL1:chr1:27675934:::cg08157684_Body_Island	SYTL1 (Body, Island) cg08157684	METH	1	27675934		500000000	26.8	35.3	0.75	193
N:GEXP:CD96:chr3:111260926:111384597:+:10225	CD96	GEXP	3	111260926	111384597	N:METH:HCFC2:chr12:104459106:::cg21917950_Body_SShore	HCFC2 (Body, SShore) cg21917950	METH	12	104459106		500000000	26.8	35.3	0.75	193
N:GEXP:CD96:chr3:111260926:111384597:+:10225	CD96	GEXP	3	111260926	111384597	N:METH:7q22.1:chr7:102067440:::cg11860434	7q22.1 cg11860434	METH	7	102067440		500000000	26.9	35.3	-0.75	193
N:GEXP:CD96:chr3:111260926:111384597:+:10225	CD96	GEXP	3	111260926	111384597	N:GEXP:CLEC12A:chr12:10103915:10138194:+:160364	CLEC12A	GEXP	12	10103915	10138194	500000000	27.2	35.3	0.75	193
N:GEXP:CD96:chr3:111260926:111384597:+:10225	CD96	GEXP	3	111260926	111384597	N:GEXP:NFAM1:chr22:42776414:42828401:-:150372	NFAM1	GEXP	22	42776414	42828401	500000000	27.1	35.2	0.75	193
N:GEXP:CD96:chr3:111260926:111384597:+:10225	CD96	GEXP	3	111260926	111384597	N:GEXP:DOK2:chr8:21563902:21771205:-:9046	DOK2	GEXP	8	21563902	21771205	500000000	27.1	35.2	0.75	193
N:GEXP:CD96:chr3:111260926:111384597:+:10225	CD96	GEXP	3	111260926	111384597	N:GEXP:PRF1:chr10:72357104:72362531:-:5551	PRF1	GEXP	10	72357104	72362531	500000000	27.1	35.2	0.75	193

[truncated: 8 more sheets: LUAD, LUSC, OV, PRAD, SKCM, STAD, THCA, UCEC]
