# Supplementary material for: CD96 Correlates With Immune Infiltration and Impacts Patient Prognosis: A Pan-Cancer Analysis
Source: Front Oncol. 2021 Feb 19;11:634617. doi: 10.3389/fonc.2021.634617 (PMC7935557; doi:10.3389/fonc.2021.634617)
Supplement: Supplementary file 4 [file Table_3.xlsx]

## Sheet: Sheet1
No	PMID	Cancer type	Group	Drug	No. of Responders	No. of Non-Responders	Log2 (Fold Change)	P
1	26997480	Melanoma	all	Anti-PD-1 (pembrolizumab and nivolumab)	14	12	-0.17	0.643
2	26997480	Melanoma	MAPKi	Anti-PD-1 (pembrolizumab and nivolumab)	6	5	0.078	0.914
3	26997480	Melanoma	non-MAPKi	Anti-PD-1 (pembrolizumab and nivolumab)	8	7	-0.35	0.545
4	28552987	Urothelial cancer	all	Anti-PD-L1 (atezolizumab)	9	16	0.083	0.821
5	28552987	Urothelial cancer	smoking	Anti-PD-L1 (atezolizumab)	5	9	-0.362	0.754
6	28552987	Urothelial cancer	non-smoking	Anti-PD-L1 (atezolizumab)	4	7	0.646	0.653
7	29033130	Melanoma	all	Anti-PD-1 (nivolumab)	26	23	1.251	0.0605
8	29033130	Melanoma	NIV3-PROG	Anti-PD-1 (nivolumab)	15	11	2.048	0.0699
9	29033130	Melanoma	NIV3-NAIVE	Anti-PD-1 (nivolumab)	11	12	0.408	0.738
10	29301960	Clear cell renal cell carcinoma (ccRCC)	all	Anti-PD-1 (nivolumab)	4	8	1.96	0.0883
11	29301960	Clear cell renal cell carcinoma (ccRCC)	VEGFRi	Anti-PD-1 (nivolumab)	2	0	0	1
12	29301960	Clear cell renal cell carcinoma (ccRCC)	non-VEGFRi	Anti-PD-1 (nivolumab)	2	8	1.702	0.331
13	29443960	Urothelial cancer	all	Anti-PD-L1 (atezolizumab)	68	230	-0.048	0.788
