# Supplementary material for: CD96 Correlates With Immune Infiltration and Impacts Patient Prognosis: A Pan-Cancer Analysis
Source: Front Oncol. 2021 Feb 19;11:634617. doi: 10.3389/fonc.2021.634617 (PMC7935557; doi:10.3389/fonc.2021.634617)
Supplement: Supplementary file 6 [file Table_5.xlsx]

## Sheet: Sheet1
Tool	Approach type	Source	Algorithm	Cell types	PMID
CIBERSORT	deconvolution-based approaches	Immune cell fractions, relative to total immune cell content	ν-support vector regression	22 immune cell types	25822800
CIBERSORT abs. mode	deconvolution-based approaches	Score of arbitrary units that reflects the absolute proportion of each cell type	ν-support vector regression	22 immune cell types	25822800
EPIC	deconvolution-based approaches	Cell fractions, relative to all cells in sample	Constrained least square regression	6 immune cell types, fibroblasts, endothelial cells	29130882
MCP-counter	marker-gene-based approaches	Arbitrary units, comparable between samples	Genometric mean of expression of marker genes	8 immune cell types, fibroblasts, endothelial cells	27765066
quanTIseq	deconvolution-based approaches	Cell fractions, relative to all cells in sample	Constrained least square regression	10 immune cell types	31126321
TIMER	deconvolution-based approaches	Arbitrary units, comparable between samples (not different cancer types)	Linear least square regression	6 immune cell types	27549193
xCell	marker-gene-based approaches	Arbitrary units, comparable between samples	ssGSEA	64 immune and nonimmune cell types	29141660
			a
